# Supplementary material for: Genetic and transcriptional dissection of resistance to Claviceps purpurea in the durum wheat cultivar Greenshank
Source: Theor Appl Genet. 2020 Feb 14;133(6):1873–86. doi: 10.1007/s00122-020-03561-9 (PMC7237535; doi:10.1007/s00122-020-03561-9)
Supplement: Supplementary file 10 — Supplementary file S10. Full DEG list by chromosome Wheat differentially expressed genes associated with each ergot resistance QTL. (XLSX 175 kb) [file 122_2020_3561_MOESM10_ESM.xlsx]

## Sheet: DEgenes based on chromosome
gene ID		chromosome	position	annotation		2A	2A_5A	2A_5B	2A_1B	2A_1B_5B		GROUPING
TRITD0Uv1G008070.1	330	chrUn	19031719	Polynucleotidyl transferase, ribonuclease H-like superfamily protein					6.93619	6.90812		[2A_1B] and [2A_1B_5B]
TRITD0Uv1G008070.2	344	chrUn	19032189	Upstream stimulatory factor 2 G					8.95428	8.93844		[2A_1B] and [2A_1B_5B]
TRITD0Uv1G031660.2	236	chrUn	75701347	Transposase					-6.66357	-6.38443		[2A_1B] and [2A_1B_5B]
TRITD0Uv1G048660.1	160	chrUn	121970849	Glycosyl hydrolases family 32 protein				11.0725	11.3606	11.8306		[2A_1B] and [2A_5B] and [2A_1B_5B]
TRITD0Uv1G048980.3	23	chrUn	122367451	Syntaxin				-1.20353				[2A_5B]
TRITD0Uv1G091250.3	159	chrUn	268433652	Rab3 GTPase-activating protein catalytic subunit				-0.994416	-1.06909	-1.1643		[2A_1B] and [2A_5B] and [2A_1B_5B]
TRITD0Uv1G099520.1	162	chrUn	301220847	Shikimate dehydrogenase (NADP(+))				-0.935697		-0.936319		[2A_5B] and [2A_1B_5B]
TRITD0Uv1G102800.1	68	chrUn	314236020	NBS-LRR-like resistance protein G					-6.75298			[2A_1B]
TRITD0Uv1G102870.4	163	chrUn	314282348	Phenylalanine--tRNA ligase alpha subunit				-0.752873		-0.710361		[2A_5B] and [2A_1B_5B]
TRITD0Uv1G110670.1	164	chrUn	337002165	Exostosin family protein				7.34086		7.307		[2A_5B] and [2A_1B_5B]
TRITD1Av1G070300.1	246	chr1A	182364904	cation/H+ exchanger 18 G					-5.1586	-4.85592		[2A_1B] and [2A_1B_5B]
TRITD1Av1G094810.1	262	chr1A	259082716	Phosphoribosylformylglycinamidine synthase subunit PurQ					-2.36628	-2.29796		[2A_1B] and [2A_1B_5B]
TRITD1Av1G100110.1	278	chr1A	273664001	O-fucosyltransferase-like protein G					-1.47714	-1.72427		[2A_1B] and [2A_1B_5B]
TRITD1Av1G100120.1	260	chr1A	273664323	Amino-terminal region of chorein G					-2.48167	-2.39665		[2A_1B] and [2A_1B_5B]
TRITD1Av1G101600.7	46	chr1A	277683287	Xaa-pro aminopeptidase, putative						-10.2037		[2A_1B_5B]
TRITD1Av1G105580.4	255	chr1A	288101239	Ubiquitin carboxyl-terminal hydrolase-like protein					-3.2239	-3.28443		[2A_1B] and [2A_1B_5B]
TRITD1Av1G128360.1	271	chr1A	346541751	Pentatricopeptide repeat-containing protein					-1.92529	-1.83354		[2A_1B] and [2A_1B_5B]
TRITD1Av1G168880.1	84	chr1A	455848041	Polycystic kidney disease protein 1-like 3 G					2.26382			[2A_1B]
TRITD1Av1G177880.2	131	chr1A	477494329	Ribosomal protein S6 kinase-like 1 G		-5.28387		-5.41089	-5.34149	-5.50804		[2A_1B] and [2A] and [2A_5B] and [2A_1B_5B]
TRITD1Av1G181760.1	256	chr1A	485944852	F-box protein TE?					-3.2185	-3.37411		[2A_1B] and [2A_1B_5B]
TRITD1Av1G184520.1	47	chr1A	491054369	F-box family protein						2.81017		[2A_1B_5B]
TRITD1Av1G219280.2	14	chr1A	564916488	Oxysterol binding protein, putative G			4.2329					[2A_5A]
TRITD1Bv1G008200.1	293	chr1B	19313601	Leucine-rich repeat protein kinase family protein G					1.35282	1.19569		[2A_1B] and [2A_1B_5B]
TRITD1Bv1G008600.1	268	chr1B	20048541	Elongation factor					-2.06235	-1.84907		[2A_1B] and [2A_1B_5B]
TRITD1Bv1G008680.2	78	chr1B	20570760	Guanine nucleotide-binding protein G(k) subunit alpha G					1.01356			[2A_1B]
TRITD1Bv1G009810.1	240	chr1B	23726667	Disease resistance protein RPM1					-5.87647	-5.75334		[2A_1B] and [2A_1B_5B]
TRITD1Bv1G010330.3	132	chr1B	25050099	SIN3-like 1 G		-1.60291		-1.81141	-1.67011	-1.79841		[2A_1B] and [2A] and [2A_5B] and [2A_1B_5B]
TRITD1Bv1G010610.4	226	chr1B	25708889	Poly [ADP-ribose] polymerase					-7.59627	-7.2699		[2A_1B] and [2A_1B_5B]
TRITD1Bv1G010610.8	217	chr1B	25708889	Poly [ADP-ribose] polymerase					-11.0928	-11.2075		[2A_1B] and [2A_1B_5B]
TRITD1Bv1G010960.6	94	chr1B	26886024	Disease resistance protein RPM1					8.06316			[2A_1B]
TRITD1Bv1G012830.1	280	chr1B	31879736	Pentatricopeptide repeat (PPR) superfamily protein G					-1.4195	-1.33478		[2A_1B] and [2A_1B_5B]
TRITD1Bv1G012870.1	51	chr1B	31890697	Chaperone protein dnaJ						-1.29618		[2A_1B_5B]
TRITD1Bv1G013640.1	273	chr1B	34062449	F-box family protein					-1.84571	-1.62099		[2A_1B] and [2A_1B_5B]
TRITD1Bv1G014070.1	91	chr1B	34626395	DUF1639 family protein					6.20516			[2A_1B]
TRITD1Bv1G015150.1	71	chr1B	38272133	E3 UFM1-protein ligase 1-like protein G					-4.63788			[2A_1B]
TRITD1Bv1G015150.2	290	chr1B	38272133	E3 UFM1-protein ligase 1-like protein G					0.88347	0.947659		[2A_1B] and [2A_1B_5B]
TRITD1Bv1G017710.1	294	chr1B	45983093	Defensin					1.38963	1.30957		[2A_1B] and [2A_1B_5B]
TRITD1Bv1G017830.1	231	chr1B	46368123	Retrotransposon protein, putative, unclassified					-7.28166	-7.39327		[2A_1B] and [2A_1B_5B]
TRITD1Bv1G017960.1	89	chr1B	46849487	F-box protein					5.52211			[2A_1B]
TRITD1Bv1G023460.1	333	chr1B	60351083	RING/U-box superfamily protein					7.07261	6.8016		[2A_1B] and [2A_1B_5B]
TRITD1Bv1G032300.1	315	chr1B	86787276	MAU2 chromatid cohesion factor homolog G					3.64562	3.62		[2A_1B] and [2A_1B_5B]
TRITD1Bv1G033920.1	314	chr1B	91109476	30S ribosomal protein S15 G					3.62926	3.45419		[2A_1B] and [2A_1B_5B]
TRITD1Bv1G033930.1	317	chr1B	91117693	30S ribosomal protein S15 G					4.3652	4.42435		[2A_1B] and [2A_1B_5B]
TRITD1Bv1G040880.1	283	chr1B	112813898	F-box family protein					-1.2449	-1.42962		[2A_1B] and [2A_1B_5B]
TRITD1Bv1G040900.1	221	chr1B	112821255	AT hook motif-containing protein, putative					-8.23402	-8.34726		[2A_1B] and [2A_1B_5B]
TRITD1Bv1G041510.2	257	chr1B	114819662	F-box family protein					-3.20467	-3.26102		[2A_1B] and [2A_1B_5B]
TRITD1Bv1G043870.1	248	chr1B	120580702	Guanine nucleotide-binding protein G(o) subunit alpha G					-4.74318	-6.21313		[2A_1B] and [2A_1B_5B]
TRITD1Bv1G048070.1	165	chr1B	131139397	U				7.39301		7.34069		[2A_5B] and [2A_1B_5B]
TRITD1Bv1G057950.2	259	chr1B	159217418	DNA-directed RNA polymerase					-2.77968	-2.89372		[2A_1B] and [2A_1B_5B]
TRITD1Bv1G064700.1	324	chr1B	179395983	Transposon protein, putative, CACTA, En/Spm sub-class TE					6.11892	6.0681		[2A_1B] and [2A_1B_5B]
TRITD1Bv1G066440.1	75	chr1B	185072057	GDSL esterase/lipase G					-1.03675			[2A_1B]
TRITD1Bv1G081760.1	319	chr1B	240041802	Cysteine/histidine-rich C1 domain-containing protein G					4.53753	4.48264		[2A_1B] and [2A_1B_5B]
TRITD1Bv1G089590.1	298	chr1B	268282469	CsAtPR5 G					1.58994	1.45525		[2A_1B] and [2A_1B_5B]
TRITD1Bv1G089610.1	316	chr1B	268497774	CsAtPR5 G					4.10181	3.99442		[2A_1B] and [2A_1B_5B]
TRITD1Bv1G089730.1	322	chr1B	268761873	30 kDa spicule matrix protein G					5.55784	5.74603		[2A_1B] and [2A_1B_5B]
TRITD1Bv1G090930.1	334	chr1B	271992937	GATA transcription factor					7.21419	7.32987		[2A_1B] and [2A_1B_5B]
TRITD1Bv1G091410.1	229	chr1B	272936364	BTB/POZ domain containing protein, expressed					-7.36714	-7.27463		[2A_1B] and [2A_1B_5B]
TRITD1Bv1G092370.1	238	chr1B	276076712	Outer dense fiber protein 2 G					-6.19402	-7.18049		[2A_1B] and [2A_1B_5B]
TRITD1Bv1G092610.1	251	chr1B	276696091	Retrovirus-related Pol polyprotein from transposon TNT 1-94					-3.78413	-4.20728		[2A_1B] and [2A_1B_5B]
TRITD1Bv1G093980.1	274	chr1B	280944884	Riboflavin kinase					-1.73668	-1.65415		[2A_1B] and [2A_1B_5B]
TRITD1Bv1G100840.1	296	chr1B	299976383	Malate dehydrogenase					1.43387	1.30655		[2A_1B] and [2A_1B_5B]
TRITD1Bv1G101480.4	81	chr1B	301714317	Cytokinin riboside 5'-monophosphate phosphoribohydrolase					2.03955			[2A_1B]
TRITD1Bv1G101710.14	279	chr1B	302684154	Ubiquitin carboxyl-terminal hydrolase MINDY-1					-1.45351	-1.46728		[2A_1B] and [2A_1B_5B]
TRITD1Bv1G102080.2	216	chr1B	303942719	Homeobox leucine-zipper protein					-11.81	-11.924		[2A_1B] and [2A_1B_5B]
TRITD1Bv1G103100.1	282	chr1B	307261540	Coatomer subunit gamma					-1.25805	-1.24265		[2A_1B] and [2A_1B_5B]
TRITD1Bv1G103440.1	338	chr1B	308355511	RNA pseudouridylate synthase domain-containing protein 1 G					7.68637	7.92059		[2A_1B] and [2A_1B_5B]
TRITD1Bv1G103650.7	74	chr1B	309234346	Xaa-pro aminopeptidase, putative					-1.43595			[2A_1B]
TRITD1Bv1G104500.1	261	chr1B	311489462	MATH domain containing protein					-2.46641	-2.3257		[2A_1B] and [2A_1B_5B]
TRITD1Bv1G105930.2	345	chr1B	315752624	Porphobilinogen deaminase G					9.04101	8.98798		[2A_1B] and [2A_1B_5B]
TRITD1Bv1G106010.3	219	chr1B	315912799	Ubiquitin carboxyl-terminal hydrolase-like protein					-9.57996	-9.39865		[2A_1B] and [2A_1B_5B]
TRITD1Bv1G106040.1	72	chr1B	315933018	Insulin-like growth factor 2 mRNA-binding protein 3 G					-3.88452			[2A_1B]
TRITD1Bv1G106070.1	266	chr1B	315978943	Subtilisin-like protease					-2.25239	-2.06551		[2A_1B] and [2A_1B_5B]
TRITD1Bv1G106090.1	270	chr1B	315995614	Protein FLX-like 3 G					-1.94718	-2.00941		[2A_1B] and [2A_1B_5B]
TRITD1Bv1G107220.6	224	chr1B	319663954	Disease resistance protein RPM1					-8.15221	-8.26658		[2A_1B] and [2A_1B_5B]
TRITD1Bv1G108610.5	301	chr1B	323141081	LanC-like protein					1.79264	1.57602		[2A_1B] and [2A_1B_5B]
TRITD1Bv1G108660.1	307	chr1B	323182812	RNA-directed DNA polymerase (reverse transcriptase)-related family protein					2.26434	2.21806		[2A_1B] and [2A_1B_5B]
TRITD1Bv1G108840.5	70	chr1B	323759113	RP/EB family microtubule-associated protein					-4.96542			[2A_1B]
TRITD1Bv1G109400.2	346	chr1B	325798520	30S ribosomal protein S18					12.4192	12.3883		[2A_1B] and [2A_1B_5B]
TRITD1Bv1G109400.3	215	chr1B	325798520	30S ribosomal protein S18					-12.3303	-12.445		[2A_1B] and [2A_1B_5B]
TRITD1Bv1G109560.1	300	chr1B	326085248	Pentatricopeptide repeat-containing protein, putative					1.70415	1.7485		[2A_1B] and [2A_1B_5B]
TRITD1Bv1G110070.1	337	chr1B	327775371	PP2A regulatory subunit TAP46					7.65941	7.5456		[2A_1B] and [2A_1B_5B]
TRITD1Bv1G110080.1	342	chr1B	327775993	Calcium-binding EF-hand family protein					8.51322	8.65828		[2A_1B] and [2A_1B_5B]
TRITD1Bv1G110390.1	331	chr1B	328859980	PP2A regulatory subunit TAP46					7.0276	7.10385		[2A_1B] and [2A_1B_5B]
TRITD1Bv1G111430.1	332	chr1B	331374077	Transposon Ty3-G Gag-Pol polyprotein					7.06108	7.44731		[2A_1B] and [2A_1B_5B]
TRITD1Bv1G111430.2	323	chr1B	331375146	Pol polyprotein					5.61285	5.79047		[2A_1B] and [2A_1B_5B]
TRITD1Bv1G111450.1	328	chr1B	331377201	Transposon Ty3-G Gag-Pol polyprotein					6.7622	7.02394		[2A_1B] and [2A_1B_5B]
TRITD1Bv1G111590.2	291	chr1B	331675182	P-loop nucleoside triphosphate hydrolases superfamily protein with CH (Calponin Homology) domain-containing protein					1.064	1.0322		[2A_1B] and [2A_1B_5B]
TRITD1Bv1G111860.1	310	chr1B	332751913	proline-rich spliceosome-associated (PSP) family protein					3.11418	3.09533		[2A_1B] and [2A_1B_5B]
TRITD1Bv1G113290.1	252	chr1B	336801535	Glutathione S-transferase T3 G					-3.58141	-3.67727		[2A_1B] and [2A_1B_5B]
TRITD1Bv1G113950.3	258	chr1B	339109201	PERQ amino acid-rich with GYF domain-containing protein 2 G					-3.03418	-3.19216		[2A_1B] and [2A_1B_5B]
TRITD1Bv1G115190.1	318	chr1B	342405010	Glutathione S-transferase					4.49051	4.54155		[2A_1B] and [2A_1B_5B]
TRITD1Bv1G115950.1	269	chr1B	345045555	Disease resistance protein (TIR-NBS-LRR class) family					-2.05676	-2.29377		[2A_1B] and [2A_1B_5B]
TRITD1Bv1G115960.1	276	chr1B	345052690	PP2A regulatory subunit TAP46					-1.59322	-1.7191		[2A_1B] and [2A_1B_5B]
TRITD1Bv1G116840.3	304	chr1B	348437899	Membrane protein insertase YidC G					2.04267	2.02185		[2A_1B] and [2A_1B_5B]
TRITD1Bv1G120560.3	272	chr1B	362232187	Vesicle transport protein					-1.90712	-1.86411		[2A_1B] and [2A_1B_5B]
TRITD1Bv1G121240.1	286	chr1B	364731545	PHD finger family protein					-0.918962	-0.826747		[2A_1B] and [2A_1B_5B]
TRITD1Bv1G121730.1	341	chr1B	367150746	villin 4 G					7.99041	8.21209		[2A_1B] and [2A_1B_5B]
TRITD1Bv1G121880.1	295	chr1B	367633693	60S ribosomal export protein NMD3					1.41814	1.39642		[2A_1B] and [2A_1B_5B]
TRITD1Bv1G124530.6	312	chr1B	378365253	Protein kinase family protein					3.17217	3.15286		[2A_1B] and [2A_1B_5B]
TRITD1Bv1G126070.1	326	chr1B	383626149	Gypsy/Ty3 element polyprotein, putative					6.6642	6.64687		[2A_1B] and [2A_1B_5B]
TRITD1Bv1G128130.2	329	chr1B	389835393	0					6.92096	6.84619		[2A_1B] and [2A_1B_5B]
TRITD1Bv1G129510.1	292	chr1B	395115215	Altered inheritance of mitochondria protein 32					1.20833	1.21245		[2A_1B] and [2A_1B_5B]
TRITD1Bv1G132000.4	284	chr1B	403494674	Signal transducer and activator of transcription A					-1.21967	-1.21343		[2A_1B] and [2A_1B_5B]
TRITD1Bv1G133810.1	234	chr1B	409050196	Myosin-1 G					-6.94709	-6.78248		[2A_1B] and [2A_1B_5B]
TRITD1Bv1G134350.8	230	chr1B	411329103	MYB-related transcription factor					-7.34786	-7.46468		[2A_1B] and [2A_1B_5B]
TRITD1Bv1G134700.4	303	chr1B	413728399	Cell number regulator 6					1.85117	1.62149		[2A_1B] and [2A_1B_5B]
TRITD1Bv1G134810.3	247	chr1B	413948734	D-3-phosphoglycerate dehydrogenase					-4.75227	-4.38309		[2A_1B] and [2A_1B_5B]
TRITD1Bv1G134830.10	242	chr1B	414078744	Agenet domain containing protein, expressed					-5.69777	-5.30902		[2A_1B] and [2A_1B_5B]
TRITD1Bv1G134850.1	299	chr1B	414091476	2-oxoglutarate (2OG) and Fe(II)-dependent oxygenase superfamily protein					1.64247	1.53734		[2A_1B] and [2A_1B_5B]
TRITD1Bv1G134950.1	237	chr1B	414329768	Translation elongation factor EF1B, gamma chain G					-6.2048	-7.19418		[2A_1B] and [2A_1B_5B]
TRITD1Bv1G135210.4	87	chr1B	415334868	Succinate dehydrogenase [ubiquinone] iron-sulfur subunit G					4.44711			[2A_1B]
TRITD1Bv1G135410.1	325	chr1B	416334052	LEM3 (Ligand-effect modulator 3)-like					6.22626	6.52451		[2A_1B] and [2A_1B_5B]
TRITD1Bv1G135420.1	321	chr1B	416336921	Yellow stripe-like transporter 12 G					4.87216	4.87161		[2A_1B] and [2A_1B_5B]
TRITD1Bv1G145280.1	320	chr1B	449203463	P-loop containing nucleoside triphosphate hydrolases superfamily protein G					4.73363	5.03314		[2A_1B] and [2A_1B_5B]
TRITD1Bv1G149230.2	233	chr1B	463329093	respiratory burst oxidase-like protein G					-7.18015	-7.29376		[2A_1B] and [2A_1B_5B]
TRITD1Bv1G150130.2	235	chr1B	466859040	Mitochondrial distribution and morphology protein 12 G					-6.82841	-6.94473		[2A_1B] and [2A_1B_5B]
TRITD1Bv1G150260.13	222	chr1B	467151966	Transcription elongation factor (TFIIS) family protein					-8.20824	-8.31834		[2A_1B] and [2A_1B_5B]
TRITD1Bv1G152670.1	302	chr1B	474783631	DNA helicase					1.81234	1.70812		[2A_1B] and [2A_1B_5B]
TRITD1Bv1G163170.1	232	chr1B	507020679	Subtilisin-like protease					-7.22694	-7.33856		[2A_1B] and [2A_1B_5B]
TRITD1Bv1G163340.1	220	chr1B	507537648	ATP-dependent 6-phosphofructokinase					-8.31617	-8.42993		[2A_1B] and [2A_1B_5B]
TRITD1Bv1G163900.1		chr1B	509993090	F-box and associated interaction domains-containing protein			-3.72416		-3.61052	-3.7687		[2A_1B] and [2A] and [2A_5B]					509993090	509994154	-	F-box and associated interaction domains-containing protein
TRITD1Bv1G164620.2	249	chr1B	512144877	PAB-dependent poly(A)-specific ribonuclease subunit pan3					-4.52442	-4.29764		[2A_1B] and [2A_1B_5B]
TRITD1Bv1G165330.1	218	chr1B	513975287	Histone H4					-10.4321	-10.5479		[2A_1B] and [2A_1B_5B]
TRITD1Bv1G166110.1	275	chr1B	515915570	Zinc finger CCCH domain-containing protein 4 TE?					-1.69302	-1.68024		[2A_1B] and [2A_1B_5B]
TRITD1Bv1G166300.1	253	chr1B	516738755	Disease resistance protein (TIR-NBS-LRR class) family					-3.29901	-3.80109		[2A_1B] and [2A_1B_5B]
TRITD1Bv1G167700.1		chr1B	521007957	rRNA N-glycosidase			-7.78418		-6.59925	-7.76568		[2A_1B] and [2A] and [2A_5B]					521007957	521008829	-	rRNA N-glycosidase
TRITD1Bv1G168540.1	254	chr1B	523632570	F-box family protein					-3.25628	-3.28836		[2A_1B] and [2A_1B_5B]
TRITD1Bv1G169870.2	339	chr1B	526638652	WRKY transcription factor 55 G					7.73267	7.73564		[2A_1B] and [2A_1B_5B]
TRITD1Bv1G171410.1	308	chr1B	531260312	Transcription factor protein					2.32631	2.49657		[2A_1B] and [2A_1B_5B]
TRITD1Bv1G171870.1	239	chr1B	532413756	ADP,ATP carrier protein G					-6.0893	-5.98453		[2A_1B] and [2A_1B_5B]
TRITD1Bv1G172900.2	227	chr1B	534954516	Leucine-rich receptor-like protein kinase family protein G					-7.41772	-7.52884		[2A_1B] and [2A_1B_5B]
TRITD1Bv1G173160.2	264	chr1B	535267046	Protein KRI1					-2.32015	-2.15668		[2A_1B] and [2A_1B_5B]
TRITD1Bv1G173340.1	306	chr1B	535778061	Proteasome subunit alpha type					2.2341	2.02764		[2A_1B] and [2A_1B_5B]
TRITD1Bv1G173410.1	93	chr1B	535831633	F-box protein-like TE?					6.98284			[2A_1B]
TRITD1Bv1G175070.1	311	chr1B	540183296	N(6)-adenine-specific DNA methyltransferase 2 G					3.13629	3.10199		[2A_1B] and [2A_1B_5B]
TRITD1Bv1G178260.1	52	chr1B	550505805	Heat shock protein						1.24131		[2A_1B_5B]
TRITD1Bv1G178810.1	50	chr1B	552586497	F-box family protein						-2.05033		[2A_1B_5B]
TRITD1Bv1G179050.1	48	chr1B	553725059	Solute carrier family 2, facilitated glucose transporter member 4 G						-7.99406		[2A_1B_5B]
TRITD1Bv1G179160.1	54	chr1B	554183819	1-acyl-sn-glycerol-3-phosphate acyltransferase						10.4014		[2A_1B_5B]
TRITD1Bv1G179160.7	55	chr1B	554186262	1-acyl-sn-glycerol-3-phosphate acyltransferase						10.4019		[2A_1B_5B]
TRITD1Bv1G179590.1	53	chr1B	555111175	NB-ARC domain-containing disease resistance protein						6.02589		[2A_1B_5B]
TRITD1Bv1G180680.1	49	chr1B	557275829	Transposon protein, putative, CACTA, En/Spm sub-class						-2.25015		[2A_1B_5B]
TRITD1Bv1G180790.1	309	chr1B	557555167	tRNA1(Val) (adenine(37)-N6)-methyltransferase G					2.82662	2.89948		[2A_1B] and [2A_1B_5B]
TRITD1Bv1G219140.1	82	chr1B	658375153	Glutamyl-tRNA (Gln) amidotransferase subunit A					2.05743			[2A_1B]
TRITD1Bv1G222690.8	285	chr1B	665152484	CCR4-NOT transcription complex subunit 2 G					-1.13661	-1.06563		[2A_1B] and [2A_1B_5B]
TRITD2Av1G040200.3	97	chr2A	87123730	F-box family protein		-7.62843		-8.07317				[2A] and [2A_5B]
TRITD2Av1G050710.1	340	chr2A	112933341	nuclear pore complex protein G					7.85591	7.61806		[2A_1B] and [2A_1B_5B]
TRITD2Av1G051570.2	313	chr2A	114695334	Alpha/beta-hydrolase superfamily protein					3.24366	2.48666		[2A_1B] and [2A_1B_5B]
TRITD2Av1G057470.1	129	chr2A	129685119	Nuclear transport factor 2 (NTF2)-like protein G		-6.16715		-6.41206	-6.62547	-6.51812		[2A_1B] and [2A] and [2A_5B] and [2A_1B_5B]
TRITD2Av1G058860.1	243	chr2A	133237825	UDP-N-acetylglucosamine--N-acetylmuramyl-(pentapeptide) pyrophosphoryl-undecaprenol N-acetylglucosamine transferase G					-5.53847	-5.48819		[2A_1B] and [2A_1B_5B]
TRITD2Av1G083950.8	289	chr2A	199470412	Beta-amylase					0.844287	0.860664		[2A_1B] and [2A_1B_5B]
TRITD2Av1G084260.1	128	chr2A	200152022	LINE-1 reverse transcriptase		-5.19879		-5.37819	-6.77767	-6.89127		[2A_1B] and [2A] and [2A_5B] and [2A_1B_5B]
TRITD2Av1G084270.2	127	chr2A	200153012	Transposon TX1 uncharacterized		-5.43827		-5.55221	-7.13984	-7.25502		[2A_1B] and [2A] and [2A_5B] and [2A_1B_5B]
TRITD2Av1G088820.1	24	chr2A	210715899	P-loop containing nucleoside triphosphate hydrolases superfamily protein G				-3.66498				[2A_5B]
TRITD2Av1G095160.2	98	chr2A	231822307	Serine/threonine protein phosphatase 7 long form isogeny		-1.74261		-1.87532				[2A] and [2A_5B]
TRITD2Av1G102480.1	288	chr2A	260165096	Ubiquitin carboxyl-terminal hydrolase 12					-0.703067	-0.769075		[2A_1B] and [2A_1B_5B]
TRITD2Av1G103620.4	80	chr2A	265431001	Sulfate transporter, putative					1.43525			[2A_1B]
TRITD2Av1G113070.1	99	chr2A	303885642	CCR4-NOT transcription complex subunit G		3.39127		3.97234				[2A] and [2A_5B]
TRITD2Av1G114800.2	56	chr2A	310626835	TVP38/TMEM64 family membrane protein						-1.30742		[2A_1B_5B]
TRITD2Av1G116260.2	263	chr2A	316597014	DNA helicase homolog, putative					-2.36248	-2.11536		[2A_1B] and [2A_1B_5B]
TRITD2Av1G135370.2	297	chr2A	371787315	GCK domain protein					1.48987	1.36406		[2A_1B] and [2A_1B_5B]
TRITD2Av1G138510.2	92	chr2A	380816964	60S ribosomal protein L13 G					6.35451			[2A_1B]
TRITD2Av1G139820.3	281	chr2A	384741384	Succinate dehydrogenase [ubiquinone] flavoprotein subunit, mitochondrial					-1.40817	-1.20678		[2A_1B] and [2A_1B_5B]
TRITD2Av1G142340.1	1	chr2A	392206151	ATP-dependent helicase family protein TE?		-4.7535						[2A]
TRITD2Av1G142760.1	158	chr2A	393142602	RNA-directed DNA polymerase (Reverse transcriptase)				-1.61039	-1.98886	-1.87424		[2A_1B] and [2A_5B] and [2A_1B_5B]
TRITD2Av1G143280.4	287	chr2A	395246395	Glutamyl-tRNA(Gln) amidotransferase subunit B, mitochondrial G					-0.831936	-0.765434		[2A_1B] and [2A_1B_5B]
TRITD2Av1G144110.2	130	chr2A	397976612	Retrotransposon protein, putative, unclassified TE		-4.90993		-4.92319	-5.37438	-5.10776		[2A_1B] and [2A] and [2A_5B] and [2A_1B_5B]
TRITD2Av1G144380.1	267	chr2A	398703884	Quinolone resistance protein NorB G					-2.09559	-1.9404		[2A_1B] and [2A_1B_5B]
TRITD2Av1G149290.1	88	chr2A	412391275	alpha/beta-Hydrolases superfamily protein G					5.51923			[2A_1B]
TRITD2Av1G156340.1	57	chr2A	432475599	Plant calmodulin-binding-like protein						0.87965		[2A_1B_5B]
TRITD2Av1G160290.1	100	chr2A	443226750	Protein kinase		4.10144		4.50096				[2A] and [2A_5B]
TRITD2Av1G161740.2	2	chr2A	447439910	C2H2 and C2HC zinc fingers superfamily protein TE?		-4.77524						[2A]
TRITD2Av1G168440.1	86	chr2A	467053656	RING finger protein					4.11255			[2A_1B]
TRITD2Av1G169440.1	69	chr2A	470209472	Transposon Ty3-G Gag-Pol polyprotein					-5.12205			[2A_1B]
TRITD2Av1G194510.8	150	chr2A	540472099	cDNA, clone: J065058C24, full insert sequence G		5.18578		7.1707		7.31008		[2A] and [2A_5B] and [2A_1B_5B]
TRITD2Av1G280500.1	110	chr2A	745502969	Wound-responsive family protein		-2.79846	-3.39829	-2.47897	-2.3971			[2A_1B] and [2A] and [2A_5A] and [2A_5B]
TRITD2Av1G281680.4	79	chr2A	747913884	Superoxide dismutase					1.40308			[2A_1B]
TRITD2Av1G282020.1	145	chr2A	748443578	Heavy metal transport/detoxification superfamily protein		4.92416		5.38653	5.93739	5.89211		[2A_1B] and [2A] and [2A_5B] and [2A_1B_5B]
TRITD2Av1G282140.1	137	chr2A	748643540	Actin-related family protein		0.862998		0.811868	0.809095	0.775393		[2A_1B] and [2A] and [2A_5B] and [2A_1B_5B]
TRITD2Av1G282260.1	120	chr2A	748793784	Thiol-disulfide oxidoreductase DCC		1.53215			1.67527			[2A_1B] and [2A]
TRITD2Av1G282440.1	140	chr2A	749383899	Exocyst complex component, putative		1.24458		1.25781	1.56798	1.45726		[2A_1B] and [2A] and [2A_5B] and [2A_1B_5B]
TRITD2Av1G282590.1	141	chr2A	749515144	Exocyst complex component, putative		1.58906		1.78801	1.73483	1.69547		[2A_1B] and [2A] and [2A_5B] and [2A_1B_5B]
TRITD2Av1G283500.3	118	chr2A	751049316	NagB/RpiA/CoA transferase-like superfamily protein		5.79614	8.25775	5.82604	8.42521	8.65449		[2A_1B] and [2A] and [2A_5A] and [2A_5B] and [2A_1B_5B]
TRITD2Av1G283500.5	112	chr2A	751049316	NagB/RpiA/CoA transferase-like superfamily protein		-6.29585	-6.89037	-6.9605	-7.4592	-7.26095		[2A_1B] and [2A] and [2A_5A] and [2A_5B] and [2A_1B_5B]
TRITD2Av1G283510.1	116	chr2A	751056034	telomeric DNA binding protein 1 G		5.96619	6.80547	6.02834	6.92753	7.1162		[2A_1B] and [2A] and [2A_5A] and [2A_5B] and [2A_1B_5B]
TRITD2Av1G284370.5	146	chr2A	752470537	Phosphoribosylformylglycinamidine synthase subunit PurQ		6.97832		6.8829	6.18685	6.23327		[2A_1B] and [2A] and [2A_5B] and [2A_1B_5B]
TRITD2Av1G285310.1	83	chr2A	754369479	Guanylate cyclase activator 2B G					2.11901			[2A_1B]
TRITD2Av1G285670.1	117	chr2A	754852956	2-oxoglutarate dehydrogenase E1 component G		7.62437	7.44311	7.6168	7.6125	7.62905		[2A_1B] and [2A] and [2A_5A] and [2A_5B] and [2A_1B_5B]
TRITD2Av1G285700.2		chr2A	754899941	Cysteine proteinase 1 G		6.20533		6.35896	6.54021			[2A_1B] and [2A] and [2A_5B]					754899941	754901546	+	Cysteine proteinase 1 G
TRITD2Av1G285780.2	305	chr2A	755032513	Ubiquinone biosynthesis protein COQ4 homolog, mitochondrial					2.18577	1.89472		[2A_1B] and [2A_1B_5B]
TRITD2Av1G285790.1	142	chr2A	755034694	tRNA 2-thiocytidine biosynthesis protein TtcA G		1.66274		1.61187	1.89224	1.69724		[2A_1B] and [2A] and [2A_5B] and [2A_1B_5B]
TRITD2Av1G285800.1	113	chr2A	755034904	Vacuolar protein sorting-associated protein 41-like protein		1.17248	1.01077	1.23945	1.2291	1.16939		[2A_1B] and [2A] and [2A_5A] and [2A_5B] and [2A_1B_5B]
TRITD2Av1G285800.4	147	chr2A	755035014	Vacuolar protein sorting-associated protein 41-like protein		7.78748		8.10964	7.9223	8.14842		[2A_1B] and [2A] and [2A_5B] and [2A_1B_5B]
TRITD2Av1G285830.1	115	chr2A	755056583	F-box domain containing protein TE?		5.37499	5.58945	5.28463	5.16617	5.14839		[2A_1B] and [2A] and [2A_5A] and [2A_5B] and [2A_1B_5B]
TRITD2Av1G285870.1	143	chr2A	755183992	Arabinanase/levansucrase/invertase, putative		2.96623		3.04255	2.89916	2.93287		[2A_1B] and [2A] and [2A_5B] and [2A_1B_5B]
TRITD2Av1G285890.1	3	chr2A	755188307	MYB transcription factor		7.23711						[2A]
TRITD2Av1G285930.2	4	chr2A	755202739	BTB/POZ domain-containing protein G		-6.28745						[2A]
TRITD2Av1G285930.3	101	chr2A	755202739	BTB/POZ domain-containing protein G		-7.05436		-7.14575				[2A] and [2A_5B]
TRITD2Av1G285940.1	5	chr2A	755216125	Pentatricopeptide repeat-containing protein		0.556225						[2A]
TRITD2Av1G285980.1	77	chr2A	755268188	ATP-dependent RNA helicase					1.00187			[2A_1B]
TRITD2Av1G285980.7	6	chr2A	755268432	ATP-dependent RNA helicase		1.3852						[2A]
TRITD2Av1G285990.3	7	chr2A	755291319	F-box family protein		2.23692						[2A]
TRITD2Av1G286120.2	8	chr2A	755635154	Anamorsin homolog		2.41733						[2A]
TRITD2Av1G286340.1	24	chr2A	756097198	Chaperone protein DnaJ				1.69829				[2A_5B]
TRITD2Av1G286450.1	148	chr2A	756527113	Ankyrin repeat protein-like		8.29783		8.70153	9.25201	8.93629		[2A_1B] and [2A] and [2A_5B] and [2A_1B_5B]
TRITD2Av1G286450.3	114	chr2A	756527903	Ankyrin repeat protein-like		2.64797	2.92722	2.54895	2.45648	2.43449		[2A_1B] and [2A] and [2A_5A] and [2A_5B] and [2A_1B_5B]
TRITD2Av1G286450.4	9	chr2A	756528677	Ankyrin repeat protein-like		0.861471						[2A]
TRITD2Av1G286520.1	73	chr2A	756768904	Ankyrin repeat family protein					-1.64791			[2A_1B]
TRITD2Av1G286550.1	136	chr2A	756812849	Plastid division protein CDP1, chloroplastic		-0.80636		-0.792104	-0.755806	-0.762582		[2A_1B] and [2A] and [2A_5B] and [2A_1B_5B]
TRITD2Av1G286570.1	102	chr2A	756821011	Pentatricopeptide repeat-containing protein		-1.85389		-1.65266				[2A] and [2A_5B]
TRITD2Av1G286580.4	122	chr2A	756826418	Dihydroorotate dehydrogenase (Quinone)		0.512268			0.839397	0.805219		[2A_1B] and [2A] and [2A_1B_5B]
TRITD2Av1G286760.1	103	chr2A	757102107	tRNA N6-adenosine threonylcarbamoyltransferase G		-0.848856		-0.776872				[2A] and [2A_5B]
TRITD2Av1G286820.3	138	chr2A	757182360	Myb family transcription factor family protein		0.900144		0.954815	1.15554	1.08338		[2A_1B] and [2A] and [2A_5B] and [2A_1B_5B]
TRITD2Av1G287500.1	144	chr2A	759044682	protein kinase family protein		3.72489		3.70848	3.35857	3.54893		[2A_1B] and [2A] and [2A_5B] and [2A_1B_5B]
TRITD2Av1G287500.2	123	chr2A	759047520	Kinase		3.59405			5.89433	5.86121		[2A_1B] and [2A] and [2A_1B_5B]
TRITD2Av1G287690.6	10	chr2A	759353951	HAT family dimerisation domain containing protein, expressed TE		6.39062						[2A]
TRITD2Av1G288060.1	139	chr2A	759831146	Receptor-like kinase		1.41856		1.35314	1.31859	1.15901		[2A_1B] and [2A] and [2A_5B] and [2A_1B_5B]
TRITD2Av1G288250.5	166	chr2A	760244326	Beta-fructofuranosidase, insoluble protein				4.7234		6.07686		[2A_5B] and [2A_1B_5B]
TRITD2Av1G292210.2	104	chr2A	768561308	30S ribosomal protein S11		0.440438		0.492787				[2A] and [2A_5B]
TRITD2Av1G292520.2	125	chr2A	769047228	Plant/F1M20-13 protein		-6.76071		-7.18161	-7.43391	-7.54173		[2A_1B] and [2A] and [2A_5B] and [2A_1B_5B]
TRITD2Bv1G108890.1	250	chr2B	313673585	Alanine--tRNA ligase					-4.01531	-3.86809		[2A_1B] and [2A_1B_5B]
TRITD2Bv1G179360.9	95	chr2B	530743663	Trafficking protein particle complex subunit 9					11.1136			[2A_1B]
TRITD2Bv1G248730.2	135	chr2B	746728805	Actin-related family protein		-0.783598		-0.826555	-0.854798	-0.863917		[2A_1B] and [2A] and [2A_5B] and [2A_1B_5B]
TRITD2Bv1G253560.1	105	chr2B	758306469	Ubiquinone biosynthesis protein COQ4 homolog, mitochondrial		-1.01353		-0.975487				[2A] and [2A_5B]
TRITD2Bv1G255390.1	126	chr2B	763048961	CsAtPR5, putative, expressed G		-7.40574		-7.51631	-7.2313	-7.3447		[2A_1B] and [2A] and [2A_5B] and [2A_1B_5B]
TRITD2Bv1G255550.1	133	chr2B	763377527	Dihydroorotate dehydrogenase (Quinone)		-1.39511		-1.33007	-1.5365	-1.47741		[2A_1B] and [2A] and [2A_5B] and [2A_1B_5B]
TRITD2Bv1G255680.1	106	chr2B	763752111	DNA-directed RNA polymerase subunit beta G		-1.64905		-1.49868				[2A] and [2A_5B]
TRITD2Bv1G256260.11	58	chr2B	765290353	Elongation factor 1-alpha, putative						-1.21499		[2A_1B_5B]
TRITD2Bv1G263120.2	107	chr2B	781628356	CsAtPR5		-2.92206		-2.98359				[2A] and [2A_5B]
TRITD2Bv1G266180.1	25	chr2B	789204883	zinc finger (C2H2 type) family protein TE?				3.70288				[2A_5B]
TRITD3Av1G051060.2	15	chr3A	115360436	Zinc finger protein VAR3, chloroplastic TE?			6.90799					[2A_5A]
TRITD3Av1G127450.1	25	chr3A	358145969	En/Spm-like transposon TE				-1.3551				[2A_5B]
TRITD3Bv1G002240.1	241	chr3B	4473025	Transposon protein, putative, CACTA, En/Spm sub-class					-5.81355	-5.53848		[2A_1B] and [2A_1B_5B]
TRITD3Bv1G006110.1	11	chr3B	11944080	N-alpha-acetyltransferase 35, NatC auxiliary subunit G		-6.0579						[2A]
TRITD3Bv1G016670.3	59	chr3B	40386948	Non-specific lipid-transfer protein						0.675504		[2A_1B_5B]
TRITD3Bv1G074260.4	277	chr3B	209880814	23S rRNA (uracil(747)-C(5))-methyltransferase RlmC					-1.51307	-1.54843		[2A_1B] and [2A_1B_5B]
TRITD3Bv1G120280.8	76	chr3B	376538341	ATP-dependent zinc metalloprotease FTSH protein					0.859379			[2A_1B]
TRITD3Bv1G164280.4	134	chr3B	504101135	F-box/RNI-like/FBD-like domains-containing protein		-1.25196		-1.28905	-1.44983	-1.38679		[2A_1B] and [2A] and [2A_5B] and [2A_1B_5B]
TRITD4Av1G008310.1	26	chr4A	17619888	Disease resistance protein (TIR-NBS-LRR class) family				1.52463				[2A_5B]
TRITD4Av1G022460.1	85	chr4A	53406272	MADS box transcription factor					2.80769			[2A_1B]
TRITD4Av1G035490.1	228	chr4A	83850762	LINE-1 reverse transcriptase like					-7.37462	-7.4894		[2A_1B] and [2A_1B_5B]
TRITD4Av1G101090.3	327	chr4A	293915336	Transposon protein, putative, CACTA, En/Spm sub-class TE					6.71372	6.98134		[2A_1B] and [2A_1B_5B]
TRITD4Av1G251830.1	167	chr4A	705857265	Translation initiation factor IF-2 G				-6.23709		-5.56322		[2A_5B] and [2A_1B_5B]
TRITD4Bv1G158170.1	60	chr4B	540235871	Glycerol-3-phosphate acyltransferase 6 G						-1.60085		[2A_1B_5B]
TRITD4Bv1G191310.1	15	chr4B	634486504	Superoxide dismutase [Cu-Zn]			7.30395					[2A_5A]
TRITD4Bv1G191310.3	16	chr4B	634487066	DegP protease 1 G			7.30783					[2A_5A]
TRITD5Av1G015650.1	168	chr5A	34699837	BTB/POZ domain containing protein				7.48811		7.55913		[2A_5B] and [2A_1B_5B]
TRITD5Av1G015730.1	169	chr5A	34839109	Exostosin family protein				3.51249		3.36317		[2A_5B] and [2A_1B_5B]
TRITD5Av1G022720.1	170	chr5A	48481517	DNA (Cytosine-5-)-methyltransferase				0.619981		0.60437		[2A_5B] and [2A_1B_5B]
TRITD5Av1G113690.1	171	chr5A	322306784	Nodulin-like / Major Facilitator Superfamily protein				1.10035		0.962139		[2A_5B] and [2A_1B_5B]
TRITD5Av1G113690.2	26	chr5A	322313892	Macrophage migration inhibitory factor family protein, expressed				1.21933				[2A_5B]
TRITD5Av1G140260.1	27	chr5A	394123178	Nucleolar protein G				6.44046				[2A_5B]
TRITD5Av1G145720.1	27	chr5A	406535548	Disease resistance protein				-6.48752				[2A_5B]
TRITD5Av1G148910.3	61	chr5A	416431758	GDSL esterase/lipase						0.879506		[2A_1B_5B]
TRITD5Av1G203760.4	12	chr5A	546752290	Beta-glucosidase		-7.4678						[2A]
TRITD5Av1G212220.8	62	chr5A	566145732	Elongation factor 1-alpha						-7.85045		[2A_1B_5B]
TRITD5Av1G233750.1	16	chr5A	612521068	NAD(P)-binding rossmann-fold protein			-4.12443					[2A_5A]
TRITD5Av1G233870.1	17	chr5A	612743613	Trichome birefringence-like protein			-8.68526					[2A_5A]
TRITD5Av1G233890.1	17	chr5A	612747425	zinc finger (C3HC4-type RING finger) family protein / BRCT domain-containing protein TE?			10.5151					[2A_5A]
TRITD5Av1G233910.1	18	chr5A	612762728	Hsp70 nucleotide exchange factor fes1			-3.77292					[2A_5A]
TRITD5Av1G236280.1	12	chr5A	617385165	yacP-like NYN domain protein G		5.28137						[2A]
TRITD5Av1G236290.1	13	chr5A	617386978	Core-2/I-branching beta-1,6-N-acetylglucosaminyltransferase family protein G		4.99108						[2A]
TRITD5Av1G236340.4	18	chr5A	617409468	Protein FAR1-RELATED SEQUENCE 5			5.71136					[2A_5A]
TRITD5Av1G239850.1	19	chr5A	624188472	Calcium-dependent protein kinase			2.50688					[2A_5A]
TRITD5Av1G243050.2	19	chr5A	631086472	Superoxide dismutase [Cu-Zn]			7.37675					[2A_5A]
TRITD5Av1G243240.3	20	chr5A	631867571	SNF2 domain-containing protein CLASSY 2 G			-1.28391					[2A_5A]
TRITD5Av1G243500.6	20	chr5A	633297048	Thyroid adenoma-associated protein-like protein			-1.64539					[2A_5A]
TRITD5Av1G246320.1	21	chr5A	640163844	Ubiquitin			-9.13624					[2A_5A]
TRITD5Av1G248060.1	21	chr5A	644945291	Oxysterol-binding protein G			6.97097					[2A_5A]
TRITD5Av1G251070.1	22	chr5A	651005720	Tubulin beta chain			-3.92341					[2A_5A]
TRITD5Av1G251080.1	22	chr5A	651005820	protein TUB21 G			-3.89653					[2A_5A]
TRITD5Bv1G003120.1	202	chr5B	8100186	Ankyrin repeat protein-like				7.03043		9.6987		[2A_5B] and [2A_1B_5B]
TRITD5Bv1G003120.2	210	chr5B	8100417	Ankyrin repeat-containing protein, putative				9.52449		9.45619		[2A_5B] and [2A_1B_5B]
TRITD5Bv1G007320.1	189	chr5B	18790615	Eukaryotic translation initiation factor 4E G				-6.07983		-7.14685		[2A_5B] and [2A_1B_5B]
TRITD5Bv1G008080.1	187	chr5B	21629405	Serine/threonine-protein kinase ATM G				-6.50471		-6.32822		[2A_5B] and [2A_1B_5B]
TRITD5Bv1G008100.3	151	chr5B	21639597	Ubiquitin carboxyl-terminal hydrolase MINDY-1		9.27256		9.92559		10.2504		[2A] and [2A_5B] and [2A_1B_5B]
TRITD5Bv1G008100.5	152	chr5B	21640601	Ubiquitin carboxyl-terminal hydrolase MINDY-1		5.9958		6.72355		6.83364		[2A] and [2A_5B] and [2A_1B_5B]
TRITD5Bv1G008110.1	153	chr5B	21645498	ATP synthase subunit b G		5.8037		8.28383		9.34492		[2A] and [2A_5B] and [2A_1B_5B]
TRITD5Bv1G008110.2	154	chr5B	21649517	DA1-related protein 3 G		5.2155		9.43712		9.5414		[2A] and [2A_5B] and [2A_1B_5B]
TRITD5Bv1G011010.1	223	chr5B	29495455	Transposon protein, putative, CACTA, En/Spm sub-class					-8.20446	-8.73404		[2A_1B] and [2A_1B_5B]
TRITD5Bv1G011010.2	265	chr5B	29495688	Myb/SANT-like DNA-binding domain protein					-2.2878	-2.48182		[2A_1B] and [2A_1B_5B]
TRITD5Bv1G013570.1	204	chr5B	37026510	Histone-lysine N-methyltransferase ATXR6 G				7.39545		7.3166		[2A_5B] and [2A_1B_5B]
TRITD5Bv1G014860.1	205	chr5B	41260529	BTB/POZ domain containing protein, expressed G				7.39944		7.32324		[2A_5B] and [2A_1B_5B]
TRITD5Bv1G015010.2	201	chr5B	41590281	Exostosin family protein				6.74371		7.96838		[2A_5B] and [2A_1B_5B]
TRITD5Bv1G015020.2	41	chr5B	41602262	Exostosin family protein				5.94612				[2A_5B]
TRITD5Bv1G015210.1	172	chr5B	42166128	peroxisomal ABC transporter 1				-10.0866		-9.93053		[2A_5B] and [2A_1B_5B]
TRITD5Bv1G015740.2	198	chr5B	44285960	Hydroxycinnamoyl CoA shikimate/quinate hydroxycinnamoyltransferase				5.67336		5.54814		[2A_5B] and [2A_1B_5B]
TRITD5Bv1G015780.1	203	chr5B	44335408	F-box domain containing protein, expressed				7.06062		6.56086		[2A_5B] and [2A_1B_5B]
TRITD5Bv1G015890.1	206	chr5B	44765906	F-box/RNI-like superfamily protein				8.02898		9.32673		[2A_5B] and [2A_1B_5B]
TRITD5Bv1G019060.3	192	chr5B	53019095	influenza virus NS1A-binding protein G				-2.98399		-3.82411		[2A_5B] and [2A_1B_5B]
TRITD5Bv1G020490.2	63	chr5B	55872688	0						-5.28387		[2A_1B_5B]
TRITD5Bv1G023720.1	193	chr5B	63489477	DNA (Cytosine-5-)-methyltransferase				-2.72763		-2.95259		[2A_5B] and [2A_1B_5B]
TRITD5Bv1G023760.7	175	chr5B	63601806	ATP-dependent DNA helicase 2 subunit KU70				-8.85743		-9.14978		[2A_5B] and [2A_1B_5B]
TRITD5Bv1G023770.1	40	chr5B	63616722	Protein kinase				5.41544				[2A_5B]
TRITD5Bv1G023970.2	38	chr5B	64348824	F-box/LRR-repeat protein, putative				1.01207				[2A_5B]
TRITD5Bv1G023970.3	185	chr5B	64348824	F-box/LRR-repeat protein, putative				-6.73035		-7.2911		[2A_5B] and [2A_1B_5B]
TRITD5Bv1G025100.1	197	chr5B	68626028	Protein DETOXIFICATION				3.72078		3.2916		[2A_5B] and [2A_1B_5B]
TRITD5Bv1G027920.1	209	chr5B	74903400	Protein FAR1-RELATED SEQUENCE 5				9.04576		10.4937		[2A_5B] and [2A_1B_5B]
TRITD5Bv1G027920.13	155	chr5B	74904370	Protein FAR1-RELATED SEQUENCE 5		5.60945		8.23285		8.46637		[2A] and [2A_5B] and [2A_1B_5B]
TRITD5Bv1G027920.2	42	chr5B	74903734	Protein FAR1-RELATED SEQUENCE 5 TE				7.4128				[2A_5B]
TRITD5Bv1G027920.3	43	chr5B	74903734	Protein FAR1-RELATED SEQUENCE 5 TE				7.82057				[2A_5B]
TRITD5Bv1G028370.1	190	chr5B	76083232	Ubiquitin thioesterase				-5.52455		-5.48463		[2A_5B] and [2A_1B_5B]
TRITD5Bv1G030550.5	36	chr5B	83250383	Reticulon-like protein				-2.31031				[2A_5B]
TRITD5Bv1G033610.4	177	chr5B	92969959	Aminopeptidase				-8.54214		-9.29388		[2A_5B] and [2A_1B_5B]
TRITD5Bv1G036590.2	184	chr5B	102681831	Ta11-like non-LTR retrotransposon TE				-6.97684		-7.16771		[2A_5B] and [2A_1B_5B]
TRITD5Bv1G043020.1	39	chr5B	119588576	equilibrative nucleoside transporter 6 G				3.61538				[2A_5B]
TRITD5Bv1G069100.2	34	chr5B	200418245	alpha/beta-Hydrolases superfamily protein G				-5.96536				[2A_5B]
TRITD5Bv1G074310.1	186	chr5B	216422327	GRF zinc finger family protein, expressed TE?				-6.52504		-5.87877		[2A_5B] and [2A_1B_5B]
TRITD5Bv1G078320.1	200	chr5B	230351413	RNA-dependent RNA polymerase family protein G				6.66753		6.91691		[2A_5B] and [2A_1B_5B]
TRITD5Bv1G080750.1	199	chr5B	238648130	Tetratricopeptide repeat (TPR)-like superfamily protein G				6.66098		7.09544		[2A_5B] and [2A_1B_5B]
TRITD5Bv1G080760.1	207	chr5B	238651580	Elongation factor 1-gamma				8.21133		8.42853		[2A_5B] and [2A_1B_5B]
TRITD5Bv1G080770.1	156	chr5B	238653418	Glycosyl hydrolase family protein 43, putative, expressed		5.17859		7.81114		8.18081		[2A] and [2A_5B] and [2A_1B_5B]
TRITD5Bv1G085480.4	64	chr5B	252645645	Ephrin-A5 G						-1.92309		[2A_1B_5B]
TRITD5Bv1G089810.1	211	chr5B	264085995	Cyclin G				9.64075		9.80133		[2A_5B] and [2A_1B_5B]
TRITD5Bv1G089810.2	208	chr5B	264085995	Cyclin G				8.64356		8.85446		[2A_5B] and [2A_1B_5B]
TRITD5Bv1G092680.10	181	chr5B	273271665	NADPH-dependent 7-cyano-7-deazaguanine reductase G				-7.34744		-7.55903		[2A_5B] and [2A_1B_5B]
TRITD5Bv1G092680.11	35	chr5B	273271665	NADPH-dependent 7-cyano-7-deazaguanine reductase G				-2.50001				[2A_5B]
TRITD5Bv1G092850.1	174	chr5B	273637638	Nucleolar RNA binding protein				-8.8808		-8.90629		[2A_5B] and [2A_1B_5B]
TRITD5Bv1G092850.2	173	chr5B	273638590	Nucleolar RNA binding protein G				-9.19651		-7.9309		[2A_5B] and [2A_1B_5B]
TRITD5Bv1G093430.1	180	chr5B	274642376	PP2A regulatory subunit TAP46				-7.73776		-7.09792		[2A_5B] and [2A_1B_5B]
TRITD5Bv1G094300.1	194	chr5B	276986321	CsAtPR5 G				-2.55495		-2.5949		[2A_5B] and [2A_1B_5B]
TRITD5Bv1G094440.1	195	chr5B	277119496	Macrophage migration inhibitory factor family protein, expressed				3.31635		3.10288		[2A_5B] and [2A_1B_5B]
TRITD5Bv1G099310.1	176	chr5B	292038530	Tetratricopeptide repeat (TPR)-like superfamily protein				-8.71379		-8.54941		[2A_5B] and [2A_1B_5B]
TRITD5Bv1G101570.10	37	chr5B	299074181	Ribulose bisphosphate carboxylase small chain				-1.94011				[2A_5B]
TRITD5Bv1G101580.1	191	chr5B	299137107	Transmembrane protein, putative G				-5.03359		-5.03277		[2A_5B] and [2A_1B_5B]
TRITD5Bv1G104090.9	196	chr5B	307759673	Long chain acyl-CoA synthetase				3.4977		2.87289		[2A_5B] and [2A_1B_5B]
TRITD5Bv1G108820.1	183	chr5B	319937991	Leucine-rich repeat-containing protein 57 G				-7.06512		-6.34926		[2A_5B] and [2A_1B_5B]
TRITD5Bv1G108830.1	188	chr5B	319939001	Wall-associated receptor kinase 5 G				-6.2642		-6.78237		[2A_5B] and [2A_1B_5B]
TRITD5Bv1G108830.2	33	chr5B	319939945	Gag-Pol polyprotein				-6.64666				[2A_5B]
TRITD5Bv1G116590.6	32	chr5B	343196244	Ulp1 protease family, C-terminal catalytic domain containing protein G				-6.68859				[2A_5B]
TRITD5Bv1G117130.1	179	chr5B	344791871	Histidine kinase-, DNA gyrase B G				-7.89308		-6.9196		[2A_5B] and [2A_1B_5B]
TRITD5Bv1G120860.1	31	chr5B	357008389	Nuclear pore complex protein NUP58 G				-6.73602				[2A_5B]
TRITD5Bv1G137630.1	178	chr5B	413015320	Acyl-[acyl-carrier-protein] desaturase				-8.03092		-7.84855		[2A_5B] and [2A_1B_5B]
TRITD5Bv1G137630.2	182	chr5B	413015320	Acyl-[acyl-carrier-protein] desaturase				-7.17727		-6.86752		[2A_5B] and [2A_1B_5B]
TRITD5Bv1G145850.2	30	chr5B	436941505	Cyclin D2				-7.53913				[2A_5B]
TRITD5Bv1G154590.2	29	chr5B	458466078	ER membrane protein complex subunit 3				-7.79618				[2A_5B]
TRITD5Bv1G154740.5	28	chr5B	458908104	Myosin heavy chain-related G				-8.35405				[2A_5B]
TRITD6Av1G146040.1	225	chr6A	425834418	Transposon protein, putative, Mutator sub-class					-7.69142	-7.80846		[2A_1B] and [2A_1B_5B]
TRITD6Av1G221440.1	212	chr6A	603802987	Leucine-rich repeat protein kinase family protein				1.83639		1.76899		[2A_5B] and [2A_1B_5B]
TRITD6Bv1G004250.1	245	chr6B	12324403	Coagulation factor IX G					-5.45252	-5.13827		[2A_1B] and [2A_1B_5B]
TRITD6Bv1G056330.1	343	chr6B	157385597	TPR and ankyrin repeat-containing protein 1 G					8.64746	8.68743		[2A_1B] and [2A_1B_5B]
TRITD6Bv1G061410.1	44	chr6B	174195282	Nudix hydrolase 14, chloroplastic G				-6.12716				[2A_5B]
TRITD6Bv1G142310.1	336	chr6B	465901370	Disease resistance protein (TIR-NBS-LRR class) family G					7.59937	7.41717		[2A_1B] and [2A_1B_5B]
TRITD7Av1G085750.3	67	chr7A	205164473	Myb/SANT-like DNA-binding domain protein					-7.12474			[2A_1B]
TRITD7Av1G215960.3	13	chr7A	576851282	Transposon Ty3-G Gag-Pol polyprotein		-5.05721						[2A]
TRITD7Av1G229390.1	244	chr7A	613223048	Ubiquitin-like modifier-activating enzyme atg7 G					-5.51403	-6.67177		[2A_1B] and [2A_1B_5B]
TRITD7Av1G274460.3	108	chr7A	712502113	Transposon protein, putative, CACTA, En/Spm sub-class		-7.06564		-7.09126				[2A] and [2A_5B]
TRITD7Bv1G099970.4	65	chr7B	307812886	DNA mismatch repair protein MSH3 G						-0.859182		[2A_1B_5B]
TRITD7Bv1G179690.1	335	chr7B	566395927	Retrotransposon protein, putative, unclassified					7.28446	7.54427		[2A_1B] and [2A_1B_5B]
TRITD7Bv1G222800.1	213	chr7B	691035282	HAT family dimerisation domain containing protein, expressed				-8.13001		-7.52596		[2A_5B] and [2A_1B_5B]
TRITD7Bv1G227950.2	90	chr7B	704027353	11S seed storage globulin A					5.72628			[2A_1B]

## Sheet: DE genes based on Venn grouping
Gene ID		Chromosome	Position	Annotation	2A	2A_5A	2A_5B	2A_1B	2A_1B_5B		GROUPING
[2A]	1
TRITD2Av1G142340.1	1	chr2A	392206151	ATP-dependent helicase family protein TE?	-4.7535						[2A]
TRITD2Av1G161740.2	2	chr2A	447439910	C2H2 and C2HC zinc fingers superfamily protein TE?	-4.77524						[2A]
TRITD2Av1G285890.1	3	chr2A	755188307	MYB transcription factor	7.23711						[2A]
TRITD2Av1G285930.2	4	chr2A	755202739	BTB/POZ domain-containing protein G	-6.28745						[2A]
TRITD2Av1G285940.1	5	chr2A	755216125	Pentatricopeptide repeat-containing protein	0.556225						[2A]
TRITD2Av1G285980.7	6	chr2A	755268432	ATP-dependent RNA helicase	1.3852						[2A]
TRITD2Av1G285990.3	7	chr2A	755291319	F-box family protein	2.23692						[2A]
TRITD2Av1G286120.2	8	chr2A	755635154	Anamorsin homolog	2.41733						[2A]
TRITD2Av1G286450.4	9	chr2A	756528677	Ankyrin repeat protein-like	0.861471						[2A]
TRITD2Av1G287690.6	10	chr2A	759353951	HAT family dimerisation domain containing protein, expressed TE	6.39062						[2A]
TRITD3Bv1G006110.1	11	chr3B	11944080	N-alpha-acetyltransferase 35, NatC auxiliary subunit G	-6.0579						[2A]
TRITD5Av1G203760.4	12	chr5A	546752290	Beta-glucosidase	-7.4678						[2A]
TRITD5Av1G236280.1	12	chr5A	617385165	yacP-like NYN domain protein G	5.28137						[2A]
TRITD5Av1G236290.1	13	chr5A	617386978	Core-2/I-branching beta-1,6-N-acetylglucosaminyltransferase family protein G	4.99108						[2A]
TRITD7Av1G215960.3	13	chr7A	576851282	Transposon Ty3-G Gag-Pol polyprotein	-5.05721						[2A]
[2A_5A]	14										[2A_5A]
TRITD1Av1G219280.2	14	chr1A	564916488	Oxysterol binding protein, putative G		4.2329					[2A_5A]
TRITD3Av1G051060.2	15	chr3A	115360436	Zinc finger protein VAR3, chloroplastic TE?		6.90799					[2A_5A]
TRITD4Bv1G191310.1	15	chr4B	634486504	Superoxide dismutase [Cu-Zn]		7.30395					[2A_5A]
TRITD4Bv1G191310.3	16	chr4B	634487066	DegP protease 1 G		7.30783					[2A_5A]
TRITD5Av1G233750.1	16	chr5A	612521068	NAD(P)-binding rossmann-fold protein		-4.12443					[2A_5A]
TRITD5Av1G233870.1	17	chr5A	612743613	Trichome birefringence-like protein		-8.68526					[2A_5A]
TRITD5Av1G233890.1	17	chr5A	612747425	zinc finger (C3HC4-type RING finger) family protein / BRCT domain-containing protein TE?		10.5151					[2A_5A]
TRITD5Av1G233910.1	18	chr5A	612762728	Hsp70 nucleotide exchange factor fes1		-3.77292					[2A_5A]
TRITD5Av1G236340.4	18	chr5A	617409468	Protein FAR1-RELATED SEQUENCE 5		5.71136					[2A_5A]
TRITD5Av1G239850.1	19	chr5A	624188472	Calcium-dependent protein kinase		2.50688					[2A_5A]
TRITD5Av1G243050.2	19	chr5A	631086472	Superoxide dismutase [Cu-Zn]		7.37675					[2A_5A]
TRITD5Av1G243240.3	20	chr5A	631867571	SNF2 domain-containing protein CLASSY 2 G		-1.28391					[2A_5A]
TRITD5Av1G243500.6	20	chr5A	633297048	Thyroid adenoma-associated protein-like protein		-1.64539					[2A_5A]
TRITD5Av1G246320.1	21	chr5A	640163844	Ubiquitin		-9.13624					[2A_5A]
TRITD5Av1G248060.1	21	chr5A	644945291	Oxysterol-binding protein G		6.97097					[2A_5A]
TRITD5Av1G251070.1	22	chr5A	651005720	Tubulin beta chain		-3.92341					[2A_5A]
TRITD5Av1G251080.1	22	chr5A	651005820	protein TUB21 G		-3.89653					[2A_5A]
[2A_5B]	23										[2A_5B]
TRITD0Uv1G048980.3	23	chrUn	122367451	Syntaxin			-1.20353				[2A_5B]
TRITD2Av1G088820.1	24	chr2A	210715899	P-loop containing nucleoside triphosphate hydrolases superfamily protein G			-3.66498				[2A_5B]
TRITD2Av1G286340.1	24	chr2A	756097198	Chaperone protein DnaJ			1.69829				[2A_5B]
TRITD2Bv1G266180.1	25	chr2B	789204883	zinc finger (C2H2 type) family protein TE?			3.70288				[2A_5B]
TRITD3Av1G127450.1	25	chr3A	358145969	En/Spm-like transposon TE			-1.3551				[2A_5B]
TRITD4Av1G008310.1	26	chr4A	17619888	Disease resistance protein (TIR-NBS-LRR class) family			1.52463				[2A_5B]
TRITD5Av1G113690.2	26	chr5A	322313892	Macrophage migration inhibitory factor family protein, expressed			1.21933				[2A_5B]
TRITD5Av1G140260.1	27	chr5A	394123178	Nucleolar protein G			6.44046				[2A_5B]
TRITD5Av1G145720.1	27	chr5A	406535548	Disease resistance protein			-6.48752				[2A_5B]
TRITD5Bv1G154740.5	28	chr5B	458908104	Myosin heavy chain-related G			-8.35405				[2A_5B]
TRITD5Bv1G154590.2	29	chr5B	458466078	ER membrane protein complex subunit 3			-7.79618				[2A_5B]
TRITD5Bv1G145850.2	30	chr5B	436941505	Cyclin D2			-7.53913				[2A_5B]
TRITD5Bv1G120860.1	31	chr5B	357008389	Nuclear pore complex protein NUP58 G			-6.73602				[2A_5B]
TRITD5Bv1G116590.6	32	chr5B	343196244	Ulp1 protease family, C-terminal catalytic domain containing protein G			-6.68859				[2A_5B]
TRITD5Bv1G108830.2	33	chr5B	319939945	Gag-Pol polyprotein			-6.64666				[2A_5B]
TRITD5Bv1G069100.2	34	chr5B	200418245	alpha/beta-Hydrolases superfamily protein G			-5.96536				[2A_5B]
TRITD5Bv1G092680.11	35	chr5B	273271665	NADPH-dependent 7-cyano-7-deazaguanine reductase G			-2.50001				[2A_5B]
TRITD5Bv1G030550.5	36	chr5B	83250383	Reticulon-like protein			-2.31031				[2A_5B]
TRITD5Bv1G101570.10	37	chr5B	299074181	Ribulose bisphosphate carboxylase small chain			-1.94011				[2A_5B]
TRITD5Bv1G023970.2	38	chr5B	64348824	F-box/LRR-repeat protein, putative			1.01207				[2A_5B]
TRITD5Bv1G043020.1	39	chr5B	119588576	equilibrative nucleoside transporter 6 G			3.61538				[2A_5B]
TRITD5Bv1G023770.1	40	chr5B	63616722	Protein kinase			5.41544				[2A_5B]
TRITD5Bv1G015020.2	41	chr5B	41602262	Exostosin family protein			5.94612				[2A_5B]
TRITD5Bv1G027920.2	42	chr5B	74903734	Protein FAR1-RELATED SEQUENCE 5 TE			7.4128				[2A_5B]
TRITD5Bv1G027920.3	43	chr5B	74903734	Protein FAR1-RELATED SEQUENCE 5 TE			7.82057				[2A_5B]
TRITD6Bv1G061410.1	44	chr6B	174195282	Nudix hydrolase 14, chloroplastic G			-6.12716				[2A_5B]
[2A_1B_5B]	45										[2A_1B_5B]
TRITD1Av1G101600.7	46	chr1A	277683287	Xaa-pro aminopeptidase, putative					-10.2037		[2A_1B_5B]
TRITD1Av1G184520.1	47	chr1A	491054369	F-box family protein					2.81017		[2A_1B_5B]
TRITD1Bv1G179050.1	48	chr1B	553725059	Solute carrier family 2, facilitated glucose transporter member 4 G					-7.99406		[2A_1B_5B]
TRITD1Bv1G180680.1	49	chr1B	557275829	Transposon protein, putative, CACTA, En/Spm sub-class					-2.25015		[2A_1B_5B]
TRITD1Bv1G178810.1	50	chr1B	552586497	F-box family protein					-2.05033		[2A_1B_5B]
TRITD1Bv1G012870.1	51	chr1B	31890697	Chaperone protein dnaJ					-1.29618		[2A_1B_5B]
TRITD1Bv1G178260.1	52	chr1B	550505805	Heat shock protein					1.24131		[2A_1B_5B]
TRITD1Bv1G179590.1	53	chr1B	555111175	NB-ARC domain-containing disease resistance protein					6.02589		[2A_1B_5B]
TRITD1Bv1G179160.1	54	chr1B	554183819	1-acyl-sn-glycerol-3-phosphate acyltransferase					10.4014		[2A_1B_5B]
TRITD1Bv1G179160.7	55	chr1B	554186262	1-acyl-sn-glycerol-3-phosphate acyltransferase					10.4019		[2A_1B_5B]
TRITD2Av1G114800.2	56	chr2A	310626835	TVP38/TMEM64 family membrane protein					-1.30742		[2A_1B_5B]
TRITD2Av1G156340.1	57	chr2A	432475599	Plant calmodulin-binding-like protein					0.87965		[2A_1B_5B]
TRITD2Bv1G256260.11	58	chr2B	765290353	Elongation factor 1-alpha, putative					-1.21499		[2A_1B_5B]
TRITD3Bv1G016670.3	59	chr3B	40386948	Non-specific lipid-transfer protein					0.675504		[2A_1B_5B]
TRITD4Bv1G158170.1	60	chr4B	540235871	Glycerol-3-phosphate acyltransferase 6 G					-1.60085		[2A_1B_5B]
TRITD5Av1G148910.3	61	chr5A	416431758	GDSL esterase/lipase					0.879506		[2A_1B_5B]
TRITD5Av1G212220.8	62	chr5A	566145732	Elongation factor 1-alpha					-7.85045		[2A_1B_5B]
TRITD5Bv1G020490.2	63	chr5B	55872688	0					-5.28387		[2A_1B_5B]
TRITD5Bv1G085480.4	64	chr5B	252645645	Ephrin-A5 G					-1.92309		[2A_1B_5B]
TRITD7Bv1G099970.4	65	chr7B	307812886	DNA mismatch repair protein MSH3 G					-0.859182		[2A_1B_5B]
[2A_1B]	66										[2A_1B]
TRITD7Av1G085750.3	67	chr7A	205164473	Myb/SANT-like DNA-binding domain protein				-7.12474			[2A_1B]
TRITD0Uv1G102800.1	68	chrUn	314236020	NBS-LRR-like resistance protein G				-6.75298			[2A_1B]
TRITD2Av1G169440.1	69	chr2A	470209472	Transposon Ty3-G Gag-Pol polyprotein				-5.12205			[2A_1B]
TRITD1Bv1G108840.5	70	chr1B	323759113	RP/EB family microtubule-associated protein				-4.96542			[2A_1B]
TRITD1Bv1G015150.1	71	chr1B	38272133	E3 UFM1-protein ligase 1-like protein G				-4.63788			[2A_1B]
TRITD1Bv1G106040.1	72	chr1B	315933018	Insulin-like growth factor 2 mRNA-binding protein 3 G				-3.88452			[2A_1B]
TRITD2Av1G286520.1	73	chr2A	756768904	Ankyrin repeat family protein				-1.64791			[2A_1B]
TRITD1Bv1G103650.7	74	chr1B	309234346	Xaa-pro aminopeptidase, putative				-1.43595			[2A_1B]
TRITD1Bv1G066440.1	75	chr1B	185072057	GDSL esterase/lipase G				-1.03675			[2A_1B]
TRITD3Bv1G120280.8	76	chr3B	376538341	ATP-dependent zinc metalloprotease FTSH protein				0.859379			[2A_1B]
TRITD2Av1G285980.1	77	chr2A	755268188	ATP-dependent RNA helicase				1.00187			[2A_1B]
TRITD1Bv1G008680.2	78	chr1B	20570760	Guanine nucleotide-binding protein G(k) subunit alpha G				1.01356			[2A_1B]
TRITD2Av1G281680.4	79	chr2A	747913884	Superoxide dismutase				1.40308			[2A_1B]
TRITD2Av1G103620.4	80	chr2A	265431001	Sulfate transporter, putative				1.43525			[2A_1B]
TRITD1Bv1G101480.4	81	chr1B	301714317	Cytokinin riboside 5'-monophosphate phosphoribohydrolase				2.03955			[2A_1B]
TRITD1Bv1G219140.1	82	chr1B	658375153	Glutamyl-tRNA (Gln) amidotransferase subunit A				2.05743			[2A_1B]
TRITD2Av1G285310.1	83	chr2A	754369479	Guanylate cyclase activator 2B G				2.11901			[2A_1B]
TRITD1Av1G168880.1	84	chr1A	455848041	Polycystic kidney disease protein 1-like 3 G				2.26382			[2A_1B]
TRITD4Av1G022460.1	85	chr4A	53406272	MADS box transcription factor				2.80769			[2A_1B]
TRITD2Av1G168440.1	86	chr2A	467053656	RING finger protein				4.11255			[2A_1B]
TRITD1Bv1G135210.4	87	chr1B	415334868	Succinate dehydrogenase [ubiquinone] iron-sulfur subunit G				4.44711			[2A_1B]
TRITD2Av1G149290.1	88	chr2A	412391275	alpha/beta-Hydrolases superfamily protein G				5.51923			[2A_1B]
TRITD1Bv1G017960.1	89	chr1B	46849487	F-box protein				5.52211			[2A_1B]
TRITD7Bv1G227950.2	90	chr7B	704027353	11S seed storage globulin A				5.72628			[2A_1B]
TRITD1Bv1G014070.1	91	chr1B	34626395	DUF1639 family protein				6.20516			[2A_1B]
TRITD2Av1G138510.2	92	chr2A	380816964	60S ribosomal protein L13 G				6.35451			[2A_1B]
TRITD1Bv1G173410.1	93	chr1B	535831633	F-box protein-like TE?				6.98284			[2A_1B]
TRITD1Bv1G010960.6	94	chr1B	26886024	Disease resistance protein RPM1				8.06316			[2A_1B]
TRITD2Bv1G179360.9	95	chr2B	530743663	Trafficking protein particle complex subunit 9				11.1136			[2A_1B]
[2A] and [2A_5B]	96										[2A] and [2A_5B]
TRITD2Av1G040200.3	97	chr2A	87123730	F-box family protein	-7.62843		-8.07317				[2A] and [2A_5B]
TRITD2Av1G095160.2	98	chr2A	231822307	Serine/threonine protein phosphatase 7 long form isogeny	-1.74261		-1.87532				[2A] and [2A_5B]
TRITD2Av1G113070.1	99	chr2A	303885642	CCR4-NOT transcription complex subunit G	3.39127		3.97234				[2A] and [2A_5B]
TRITD2Av1G160290.1	100	chr2A	443226750	Protein kinase	4.10144		4.50096				[2A] and [2A_5B]
TRITD2Av1G285930.3	101	chr2A	755202739	BTB/POZ domain-containing protein G	-7.05436		-7.14575				[2A] and [2A_5B]
TRITD2Av1G286570.1	102	chr2A	756821011	Pentatricopeptide repeat-containing protein	-1.85389		-1.65266				[2A] and [2A_5B]
TRITD2Av1G286760.1	103	chr2A	757102107	tRNA N6-adenosine threonylcarbamoyltransferase G	-0.848856		-0.776872				[2A] and [2A_5B]
TRITD2Av1G292210.2	104	chr2A	768561308	30S ribosomal protein S11	0.440438		0.492787				[2A] and [2A_5B]
TRITD2Bv1G253560.1	105	chr2B	758306469	Ubiquinone biosynthesis protein COQ4 homolog, mitochondrial	-1.01353		-0.975487				[2A] and [2A_5B]
TRITD2Bv1G255680.1	106	chr2B	763752111	DNA-directed RNA polymerase subunit beta G	-1.64905		-1.49868				[2A] and [2A_5B]
TRITD2Bv1G263120.2	107	chr2B	781628356	CsAtPR5	-2.92206		-2.98359				[2A] and [2A_5B]
TRITD7Av1G274460.3	108	chr7A	712502113	Transposon protein, putative, CACTA, En/Spm sub-class	-7.06564		-7.09126				[2A] and [2A_5B]
[2A_1B] and [2A] and [2A_5A] and [2A_5B]	109										[2A_1B] and [2A] and [2A_5A] and [2A_5B]
TRITD2Av1G280500.1	110	chr2A	745502969	Wound-responsive family protein	-2.79846	-3.39829	-2.47897	-2.3971			[2A_1B] and [2A] and [2A_5A] and [2A_5B]
[2A_1B] and [2A] and [2A_5A] and [2A_5B] and [2A_1B_5B]	111										[2A_1B] and [2A] and [2A_5A] and [2A_5B] and [2A_1B_5B]
TRITD2Av1G283500.5	112	chr2A	751049316	NagB/RpiA/CoA transferase-like superfamily protein	-6.29585	-6.89037	-6.9605	-7.4592	-7.26095		[2A_1B] and [2A] and [2A_5A] and [2A_5B] and [2A_1B_5B]
TRITD2Av1G285800.1	113	chr2A	755034904	Vacuolar protein sorting-associated protein 41-like protein	1.17248	1.01077	1.23945	1.2291	1.16939		[2A_1B] and [2A] and [2A_5A] and [2A_5B] and [2A_1B_5B]
TRITD2Av1G286450.3	114	chr2A	756527903	Ankyrin repeat protein-like	2.64797	2.92722	2.54895	2.45648	2.43449		[2A_1B] and [2A] and [2A_5A] and [2A_5B] and [2A_1B_5B]
TRITD2Av1G285830.1	115	chr2A	755056583	F-box domain containing protein TE?	5.37499	5.58945	5.28463	5.16617	5.14839		[2A_1B] and [2A] and [2A_5A] and [2A_5B] and [2A_1B_5B]
TRITD2Av1G283510.1	116	chr2A	751056034	telomeric DNA binding protein 1 G	5.96619	6.80547	6.02834	6.92753	7.1162		[2A_1B] and [2A] and [2A_5A] and [2A_5B] and [2A_1B_5B]
TRITD2Av1G285670.1	117	chr2A	754852956	2-oxoglutarate dehydrogenase E1 component G	7.62437	7.44311	7.6168	7.6125	7.62905		[2A_1B] and [2A] and [2A_5A] and [2A_5B] and [2A_1B_5B]
TRITD2Av1G283500.3	118	chr2A	751049316	NagB/RpiA/CoA transferase-like superfamily protein	5.79614	8.25775	5.82604	8.42521	8.65449		[2A_1B] and [2A] and [2A_5A] and [2A_5B] and [2A_1B_5B]
[2A_1B] and [2A]	119										[2A_1B] and [2A]
TRITD2Av1G282260.1	120	chr2A	748793784	Thiol-disulfide oxidoreductase DCC	1.53215			1.67527			[2A_1B] and [2A]
[2A_1B] and [2A] and [2A_1B_5B]	121										[2A_1B] and [2A] and [2A_1B_5B]
TRITD2Av1G286580.4	122	chr2A	756826418	Dihydroorotate dehydrogenase (Quinone)	0.512268			0.839397	0.805219		[2A_1B] and [2A] and [2A_1B_5B]
TRITD2Av1G287500.2	123	chr2A	759047520	Kinase	3.59405			5.89433	5.86121		[2A_1B] and [2A] and [2A_1B_5B]
[2A_1B] and [2A] and [2A_5B] and [2A_1B_5B]	124										[2A_1B] and [2A] and [2A_5B] and [2A_1B_5B]
TRITD2Av1G292520.2	125	chr2A	769047228	Plant/F1M20-13 protein	-6.76071		-7.18161	-7.43391	-7.54173		[2A_1B] and [2A] and [2A_5B] and [2A_1B_5B]
TRITD2Bv1G255390.1	126	chr2B	763048961	CsAtPR5, putative, expressed G	-7.40574		-7.51631	-7.2313	-7.3447		[2A_1B] and [2A] and [2A_5B] and [2A_1B_5B]
TRITD2Av1G084270.2	127	chr2A	200153012	Transposon TX1 uncharacterized	-5.43827		-5.55221	-7.13984	-7.25502		[2A_1B] and [2A] and [2A_5B] and [2A_1B_5B]
TRITD2Av1G084260.1	128	chr2A	200152022	LINE-1 reverse transcriptase	-5.19879		-5.37819	-6.77767	-6.89127		[2A_1B] and [2A] and [2A_5B] and [2A_1B_5B]
TRITD2Av1G057470.1	129	chr2A	129685119	Nuclear transport factor 2 (NTF2)-like protein G	-6.16715		-6.41206	-6.62547	-6.51812		[2A_1B] and [2A] and [2A_5B] and [2A_1B_5B]
TRITD2Av1G144110.2	130	chr2A	397976612	Retrotransposon protein, putative, unclassified TE	-4.90993		-4.92319	-5.37438	-5.10776		[2A_1B] and [2A] and [2A_5B] and [2A_1B_5B]
TRITD1Av1G177880.2	131	chr1A	477494329	Ribosomal protein S6 kinase-like 1 G	-5.28387		-5.41089	-5.34149	-5.50804		[2A_1B] and [2A] and [2A_5B] and [2A_1B_5B]
TRITD1Bv1G010330.3	132	chr1B	25050099	SIN3-like 1 G	-1.60291		-1.81141	-1.67011	-1.79841		[2A_1B] and [2A] and [2A_5B] and [2A_1B_5B]
TRITD2Bv1G255550.1	133	chr2B	763377527	Dihydroorotate dehydrogenase (Quinone)	-1.39511		-1.33007	-1.5365	-1.47741		[2A_1B] and [2A] and [2A_5B] and [2A_1B_5B]
TRITD3Bv1G164280.4	134	chr3B	504101135	F-box/RNI-like/FBD-like domains-containing protein	-1.25196		-1.28905	-1.44983	-1.38679		[2A_1B] and [2A] and [2A_5B] and [2A_1B_5B]
TRITD2Bv1G248730.2	135	chr2B	746728805	Actin-related family protein	-0.783598		-0.826555	-0.854798	-0.863917		[2A_1B] and [2A] and [2A_5B] and [2A_1B_5B]
TRITD2Av1G286550.1	136	chr2A	756812849	Plastid division protein CDP1, chloroplastic	-0.80636		-0.792104	-0.755806	-0.762582		[2A_1B] and [2A] and [2A_5B] and [2A_1B_5B]
TRITD2Av1G282140.1	137	chr2A	748643540	Actin-related family protein	0.862998		0.811868	0.809095	0.775393		[2A_1B] and [2A] and [2A_5B] and [2A_1B_5B]
TRITD2Av1G286820.3	138	chr2A	757182360	Myb family transcription factor family protein	0.900144		0.954815	1.15554	1.08338		[2A_1B] and [2A] and [2A_5B] and [2A_1B_5B]
TRITD2Av1G288060.1	139	chr2A	759831146	Receptor-like kinase	1.41856		1.35314	1.31859	1.15901		[2A_1B] and [2A] and [2A_5B] and [2A_1B_5B]
TRITD2Av1G282440.1	140	chr2A	749383899	Exocyst complex component, putative	1.24458		1.25781	1.56798	1.45726		[2A_1B] and [2A] and [2A_5B] and [2A_1B_5B]
TRITD2Av1G282590.1	141	chr2A	749515144	Exocyst complex component, putative	1.58906		1.78801	1.73483	1.69547		[2A_1B] and [2A] and [2A_5B] and [2A_1B_5B]
TRITD2Av1G285790.1	142	chr2A	755034694	tRNA 2-thiocytidine biosynthesis protein TtcA G	1.66274		1.61187	1.89224	1.69724		[2A_1B] and [2A] and [2A_5B] and [2A_1B_5B]
TRITD2Av1G285870.1	143	chr2A	755183992	Arabinanase/levansucrase/invertase, putative	2.96623		3.04255	2.89916	2.93287		[2A_1B] and [2A] and [2A_5B] and [2A_1B_5B]
TRITD2Av1G287500.1	144	chr2A	759044682	protein kinase family protein	3.72489		3.70848	3.35857	3.54893		[2A_1B] and [2A] and [2A_5B] and [2A_1B_5B]
TRITD2Av1G282020.1	145	chr2A	748443578	Heavy metal transport/detoxification superfamily protein	4.92416		5.38653	5.93739	5.89211		[2A_1B] and [2A] and [2A_5B] and [2A_1B_5B]
TRITD2Av1G284370.5	146	chr2A	752470537	Phosphoribosylformylglycinamidine synthase subunit PurQ	6.97832		6.8829	6.18685	6.23327		[2A_1B] and [2A] and [2A_5B] and [2A_1B_5B]
TRITD2Av1G285800.4	147	chr2A	755035014	Vacuolar protein sorting-associated protein 41-like protein	7.78748		8.10964	7.9223	8.14842		[2A_1B] and [2A] and [2A_5B] and [2A_1B_5B]
TRITD2Av1G286450.1	148	chr2A	756527113	Ankyrin repeat protein-like	8.29783		8.70153	9.25201	8.93629		[2A_1B] and [2A] and [2A_5B] and [2A_1B_5B]
[2A] and [2A_5B] and [2A_1B_5B]	149										[2A] and [2A_5B] and [2A_1B_5B]
TRITD2Av1G194510.8	150	chr2A	540472099	cDNA, clone: J065058C24, full insert sequence G	5.18578		7.1707		7.31008		[2A] and [2A_5B] and [2A_1B_5B]
TRITD5Bv1G008100.3	151	chr5B	21639597	Ubiquitin carboxyl-terminal hydrolase MINDY-1	9.27256		9.92559		10.2504		[2A] and [2A_5B] and [2A_1B_5B]
TRITD5Bv1G008100.5	152	chr5B	21640601	Ubiquitin carboxyl-terminal hydrolase MINDY-1	5.9958		6.72355		6.83364		[2A] and [2A_5B] and [2A_1B_5B]
TRITD5Bv1G008110.1	153	chr5B	21645498	ATP synthase subunit b G	5.8037		8.28383		9.34492		[2A] and [2A_5B] and [2A_1B_5B]
TRITD5Bv1G008110.2	154	chr5B	21649517	DA1-related protein 3 G	5.2155		9.43712		9.5414		[2A] and [2A_5B] and [2A_1B_5B]
TRITD5Bv1G027920.13	155	chr5B	74904370	Protein FAR1-RELATED SEQUENCE 5	5.60945		8.23285		8.46637		[2A] and [2A_5B] and [2A_1B_5B]
TRITD5Bv1G080770.1	156	chr5B	238653418	Glycosyl hydrolase family protein 43, putative, expressed	5.17859		7.81114		8.18081		[2A] and [2A_5B] and [2A_1B_5B]
[2A_1B] and [2A_5B] and [2A_1B_5B]	157										[2A_1B] and [2A_5B] and [2A_1B_5B]
TRITD2Av1G142760.1	158	chr2A	393142602	RNA-directed DNA polymerase (Reverse transcriptase)			-1.61039	-1.98886	-1.87424		[2A_1B] and [2A_5B] and [2A_1B_5B]
TRITD0Uv1G091250.3	159	chrUn	268433652	Rab3 GTPase-activating protein catalytic subunit			-0.994416	-1.06909	-1.1643		[2A_1B] and [2A_5B] and [2A_1B_5B]
TRITD0Uv1G048660.1	160	chrUn	121970849	Glycosyl hydrolases family 32 protein			11.0725	11.3606	11.8306		[2A_1B] and [2A_5B] and [2A_1B_5B]
[2A_5B] and [2A_1B_5B]	161										[2A_5B] and [2A_1B_5B]
TRITD0Uv1G099520.1	162	chrUn	301220847	Shikimate dehydrogenase (NADP(+))			-0.935697		-0.936319		[2A_5B] and [2A_1B_5B]
TRITD0Uv1G102870.4	163	chrUn	314282348	Phenylalanine--tRNA ligase alpha subunit			-0.752873		-0.710361		[2A_5B] and [2A_1B_5B]
TRITD0Uv1G110670.1	164	chrUn	337002165	Exostosin family protein			7.34086		7.307		[2A_5B] and [2A_1B_5B]
TRITD1Bv1G048070.1	165	chr1B	131139397	U			7.39301		7.34069		[2A_5B] and [2A_1B_5B]
TRITD2Av1G288250.5	166	chr2A	760244326	Beta-fructofuranosidase, insoluble protein			4.7234		6.07686		[2A_5B] and [2A_1B_5B]
TRITD4Av1G251830.1	167	chr4A	705857265	Translation initiation factor IF-2 G			-6.23709		-5.56322		[2A_5B] and [2A_1B_5B]
TRITD5Av1G015650.1	168	chr5A	34699837	BTB/POZ domain containing protein			7.48811		7.55913		[2A_5B] and [2A_1B_5B]
TRITD5Av1G015730.1	169	chr5A	34839109	Exostosin family protein			3.51249		3.36317		[2A_5B] and [2A_1B_5B]
TRITD5Av1G022720.1	170	chr5A	48481517	DNA (Cytosine-5-)-methyltransferase			0.619981		0.60437		[2A_5B] and [2A_1B_5B]
TRITD5Av1G113690.1	171	chr5A	322306784	Nodulin-like / Major Facilitator Superfamily protein			1.10035		0.962139		[2A_5B] and [2A_1B_5B]
TRITD5Bv1G015210.1	172	chr5B	42166128	peroxisomal ABC transporter 1			-10.0866		-9.93053		[2A_5B] and [2A_1B_5B]
TRITD5Bv1G092850.2	173	chr5B	273638590	Nucleolar RNA binding protein G			-9.19651		-7.9309		[2A_5B] and [2A_1B_5B]
TRITD5Bv1G092850.1	174	chr5B	273637638	Nucleolar RNA binding protein			-8.8808		-8.90629		[2A_5B] and [2A_1B_5B]
TRITD5Bv1G023760.7	175	chr5B	63601806	ATP-dependent DNA helicase 2 subunit KU70			-8.85743		-9.14978		[2A_5B] and [2A_1B_5B]
TRITD5Bv1G099310.1	176	chr5B	292038530	Tetratricopeptide repeat (TPR)-like superfamily protein			-8.71379		-8.54941		[2A_5B] and [2A_1B_5B]
TRITD5Bv1G033610.4	177	chr5B	92969959	Aminopeptidase			-8.54214		-9.29388		[2A_5B] and [2A_1B_5B]
TRITD5Bv1G137630.1	178	chr5B	413015320	Acyl-[acyl-carrier-protein] desaturase			-8.03092		-7.84855		[2A_5B] and [2A_1B_5B]
TRITD5Bv1G117130.1	179	chr5B	344791871	Histidine kinase-, DNA gyrase B G			-7.89308		-6.9196		[2A_5B] and [2A_1B_5B]
TRITD5Bv1G093430.1	180	chr5B	274642376	PP2A regulatory subunit TAP46			-7.73776		-7.09792		[2A_5B] and [2A_1B_5B]
TRITD5Bv1G092680.10	181	chr5B	273271665	NADPH-dependent 7-cyano-7-deazaguanine reductase G			-7.34744		-7.55903		[2A_5B] and [2A_1B_5B]
TRITD5Bv1G137630.2	182	chr5B	413015320	Acyl-[acyl-carrier-protein] desaturase			-7.17727		-6.86752		[2A_5B] and [2A_1B_5B]
TRITD5Bv1G108820.1	183	chr5B	319937991	Leucine-rich repeat-containing protein 57 G			-7.06512		-6.34926		[2A_5B] and [2A_1B_5B]
TRITD5Bv1G036590.2	184	chr5B	102681831	Ta11-like non-LTR retrotransposon TE			-6.97684		-7.16771		[2A_5B] and [2A_1B_5B]
TRITD5Bv1G023970.3	185	chr5B	64348824	F-box/LRR-repeat protein, putative			-6.73035		-7.2911		[2A_5B] and [2A_1B_5B]
TRITD5Bv1G074310.1	186	chr5B	216422327	GRF zinc finger family protein, expressed TE?			-6.52504		-5.87877		[2A_5B] and [2A_1B_5B]
TRITD5Bv1G008080.1	187	chr5B	21629405	Serine/threonine-protein kinase ATM G			-6.50471		-6.32822		[2A_5B] and [2A_1B_5B]
TRITD5Bv1G108830.1	188	chr5B	319939001	Wall-associated receptor kinase 5 G			-6.2642		-6.78237		[2A_5B] and [2A_1B_5B]
TRITD5Bv1G007320.1	189	chr5B	18790615	Eukaryotic translation initiation factor 4E G			-6.07983		-7.14685		[2A_5B] and [2A_1B_5B]
TRITD5Bv1G028370.1	190	chr5B	76083232	Ubiquitin thioesterase			-5.52455		-5.48463		[2A_5B] and [2A_1B_5B]
TRITD5Bv1G101580.1	191	chr5B	299137107	Transmembrane protein, putative G			-5.03359		-5.03277		[2A_5B] and [2A_1B_5B]
TRITD5Bv1G019060.3	192	chr5B	53019095	influenza virus NS1A-binding protein G			-2.98399		-3.82411		[2A_5B] and [2A_1B_5B]
TRITD5Bv1G023720.1	193	chr5B	63489477	DNA (Cytosine-5-)-methyltransferase			-2.72763		-2.95259		[2A_5B] and [2A_1B_5B]
TRITD5Bv1G094300.1	194	chr5B	276986321	CsAtPR5 G			-2.55495		-2.5949		[2A_5B] and [2A_1B_5B]
TRITD5Bv1G094440.1	195	chr5B	277119496	Macrophage migration inhibitory factor family protein, expressed			3.31635		3.10288		[2A_5B] and [2A_1B_5B]
TRITD5Bv1G104090.9	196	chr5B	307759673	Long chain acyl-CoA synthetase			3.4977		2.87289		[2A_5B] and [2A_1B_5B]
TRITD5Bv1G025100.1	197	chr5B	68626028	Protein DETOXIFICATION			3.72078		3.2916		[2A_5B] and [2A_1B_5B]
TRITD5Bv1G015740.2	198	chr5B	44285960	Hydroxycinnamoyl CoA shikimate/quinate hydroxycinnamoyltransferase			5.67336		5.54814		[2A_5B] and [2A_1B_5B]
TRITD5Bv1G080750.1	199	chr5B	238648130	Tetratricopeptide repeat (TPR)-like superfamily protein G			6.66098		7.09544		[2A_5B] and [2A_1B_5B]
TRITD5Bv1G078320.1	200	chr5B	230351413	RNA-dependent RNA polymerase family protein G			6.66753		6.91691		[2A_5B] and [2A_1B_5B]
TRITD5Bv1G015010.2	201	chr5B	41590281	Exostosin family protein			6.74371		7.96838		[2A_5B] and [2A_1B_5B]
TRITD5Bv1G003120.1	202	chr5B	8100186	Ankyrin repeat protein-like			7.03043		9.6987		[2A_5B] and [2A_1B_5B]
TRITD5Bv1G015780.1	203	chr5B	44335408	F-box domain containing protein, expressed			7.06062		6.56086		[2A_5B] and [2A_1B_5B]
TRITD5Bv1G013570.1	204	chr5B	37026510	Histone-lysine N-methyltransferase ATXR6 G			7.39545		7.3166		[2A_5B] and [2A_1B_5B]
TRITD5Bv1G014860.1	205	chr5B	41260529	BTB/POZ domain containing protein, expressed G			7.39944		7.32324		[2A_5B] and [2A_1B_5B]
TRITD5Bv1G015890.1	206	chr5B	44765906	F-box/RNI-like superfamily protein			8.02898		9.32673		[2A_5B] and [2A_1B_5B]
TRITD5Bv1G080760.1	207	chr5B	238651580	Elongation factor 1-gamma			8.21133		8.42853		[2A_5B] and [2A_1B_5B]
TRITD5Bv1G089810.2	208	chr5B	264085995	Cyclin G			8.64356		8.85446		[2A_5B] and [2A_1B_5B]
TRITD5Bv1G027920.1	209	chr5B	74903400	Protein FAR1-RELATED SEQUENCE 5			9.04576		10.4937		[2A_5B] and [2A_1B_5B]
TRITD5Bv1G003120.2	210	chr5B	8100417	Ankyrin repeat-containing protein, putative			9.52449		9.45619		[2A_5B] and [2A_1B_5B]
TRITD5Bv1G089810.1	211	chr5B	264085995	Cyclin G			9.64075		9.80133		[2A_5B] and [2A_1B_5B]
TRITD6Av1G221440.1	212	chr6A	603802987	Leucine-rich repeat protein kinase family protein			1.83639		1.76899		[2A_5B] and [2A_1B_5B]
TRITD7Bv1G222800.1	213	chr7B	691035282	HAT family dimerisation domain containing protein, expressed			-8.13001		-7.52596		[2A_5B] and [2A_1B_5B]
[2A_1B] and [2A_1B_5B]	214										[2A_1B] and [2A_1B_5B]
TRITD1Bv1G109400.3	215	chr1B	325798520	30S ribosomal protein S18				-12.3303	-12.445		[2A_1B] and [2A_1B_5B]
TRITD1Bv1G102080.2	216	chr1B	303942719	Homeobox leucine-zipper protein				-11.81	-11.924		[2A_1B] and [2A_1B_5B]
TRITD1Bv1G010610.8	217	chr1B	25708889	Poly [ADP-ribose] polymerase				-11.0928	-11.2075		[2A_1B] and [2A_1B_5B]
TRITD1Bv1G165330.1	218	chr1B	513975287	Histone H4				-10.4321	-10.5479		[2A_1B] and [2A_1B_5B]
TRITD1Bv1G106010.3	219	chr1B	315912799	Ubiquitin carboxyl-terminal hydrolase-like protein				-9.57996	-9.39865		[2A_1B] and [2A_1B_5B]
TRITD1Bv1G163340.1	220	chr1B	507537648	ATP-dependent 6-phosphofructokinase				-8.31617	-8.42993		[2A_1B] and [2A_1B_5B]
TRITD1Bv1G040900.1	221	chr1B	112821255	AT hook motif-containing protein, putative				-8.23402	-8.34726		[2A_1B] and [2A_1B_5B]
TRITD1Bv1G150260.13	222	chr1B	467151966	Transcription elongation factor (TFIIS) family protein				-8.20824	-8.31834		[2A_1B] and [2A_1B_5B]
TRITD5Bv1G011010.1	223	chr5B	29495455	Transposon protein, putative, CACTA, En/Spm sub-class				-8.20446	-8.73404		[2A_1B] and [2A_1B_5B]
TRITD1Bv1G107220.6	224	chr1B	319663954	Disease resistance protein RPM1				-8.15221	-8.26658		[2A_1B] and [2A_1B_5B]
TRITD6Av1G146040.1	225	chr6A	425834418	Transposon protein, putative, Mutator sub-class				-7.69142	-7.80846		[2A_1B] and [2A_1B_5B]
TRITD1Bv1G010610.4	226	chr1B	25708889	Poly [ADP-ribose] polymerase				-7.59627	-7.2699		[2A_1B] and [2A_1B_5B]
TRITD1Bv1G172900.2	227	chr1B	534954516	Leucine-rich receptor-like protein kinase family protein G				-7.41772	-7.52884		[2A_1B] and [2A_1B_5B]
TRITD4Av1G035490.1	228	chr4A	83850762	LINE-1 reverse transcriptase like				-7.37462	-7.4894		[2A_1B] and [2A_1B_5B]
TRITD1Bv1G091410.1	229	chr1B	272936364	BTB/POZ domain containing protein, expressed				-7.36714	-7.27463		[2A_1B] and [2A_1B_5B]
TRITD1Bv1G134350.8	230	chr1B	411329103	MYB-related transcription factor				-7.34786	-7.46468		[2A_1B] and [2A_1B_5B]
TRITD1Bv1G017830.1	231	chr1B	46368123	Retrotransposon protein, putative, unclassified				-7.28166	-7.39327		[2A_1B] and [2A_1B_5B]
TRITD1Bv1G163170.1	232	chr1B	507020679	Subtilisin-like protease				-7.22694	-7.33856		[2A_1B] and [2A_1B_5B]
TRITD1Bv1G149230.2	233	chr1B	463329093	respiratory burst oxidase-like protein G				-7.18015	-7.29376		[2A_1B] and [2A_1B_5B]
TRITD1Bv1G133810.1	234	chr1B	409050196	Myosin-1 G				-6.94709	-6.78248		[2A_1B] and [2A_1B_5B]
TRITD1Bv1G150130.2	235	chr1B	466859040	Mitochondrial distribution and morphology protein 12 G				-6.82841	-6.94473		[2A_1B] and [2A_1B_5B]
TRITD0Uv1G031660.2	236	chrUn	75701347	Transposase				-6.66357	-6.38443		[2A_1B] and [2A_1B_5B]
TRITD1Bv1G134950.1	237	chr1B	414329768	Translation elongation factor EF1B, gamma chain G				-6.2048	-7.19418		[2A_1B] and [2A_1B_5B]
TRITD1Bv1G092370.1	238	chr1B	276076712	Outer dense fiber protein 2 G				-6.19402	-7.18049		[2A_1B] and [2A_1B_5B]
TRITD1Bv1G171870.1	239	chr1B	532413756	ADP,ATP carrier protein G				-6.0893	-5.98453		[2A_1B] and [2A_1B_5B]
TRITD1Bv1G009810.1	240	chr1B	23726667	Disease resistance protein RPM1				-5.87647	-5.75334		[2A_1B] and [2A_1B_5B]
TRITD3Bv1G002240.1	241	chr3B	4473025	Transposon protein, putative, CACTA, En/Spm sub-class				-5.81355	-5.53848		[2A_1B] and [2A_1B_5B]
TRITD1Bv1G134830.10	242	chr1B	414078744	Agenet domain containing protein, expressed				-5.69777	-5.30902		[2A_1B] and [2A_1B_5B]
TRITD2Av1G058860.1	243	chr2A	133237825	UDP-N-acetylglucosamine--N-acetylmuramyl-(pentapeptide) pyrophosphoryl-undecaprenol N-acetylglucosamine transferase G				-5.53847	-5.48819		[2A_1B] and [2A_1B_5B]
TRITD7Av1G229390.1	244	chr7A	613223048	Ubiquitin-like modifier-activating enzyme atg7 G				-5.51403	-6.67177		[2A_1B] and [2A_1B_5B]
TRITD6Bv1G004250.1	245	chr6B	12324403	Coagulation factor IX G				-5.45252	-5.13827		[2A_1B] and [2A_1B_5B]
TRITD1Av1G070300.1	246	chr1A	182364904	cation/H+ exchanger 18 G				-5.1586	-4.85592		[2A_1B] and [2A_1B_5B]
TRITD1Bv1G134810.3	247	chr1B	413948734	D-3-phosphoglycerate dehydrogenase				-4.75227	-4.38309		[2A_1B] and [2A_1B_5B]
TRITD1Bv1G043870.1	248	chr1B	120580702	Guanine nucleotide-binding protein G(o) subunit alpha G				-4.74318	-6.21313		[2A_1B] and [2A_1B_5B]
TRITD1Bv1G164620.2	249	chr1B	512144877	PAB-dependent poly(A)-specific ribonuclease subunit pan3				-4.52442	-4.29764		[2A_1B] and [2A_1B_5B]
TRITD2Bv1G108890.1	250	chr2B	313673585	Alanine--tRNA ligase				-4.01531	-3.86809		[2A_1B] and [2A_1B_5B]
TRITD1Bv1G092610.1	251	chr1B	276696091	Retrovirus-related Pol polyprotein from transposon TNT 1-94				-3.78413	-4.20728		[2A_1B] and [2A_1B_5B]
TRITD1Bv1G113290.1	252	chr1B	336801535	Glutathione S-transferase T3 G				-3.58141	-3.67727		[2A_1B] and [2A_1B_5B]
TRITD1Bv1G166300.1	253	chr1B	516738755	Disease resistance protein (TIR-NBS-LRR class) family				-3.29901	-3.80109		[2A_1B] and [2A_1B_5B]
TRITD1Bv1G168540.1	254	chr1B	523632570	F-box family protein				-3.25628	-3.28836		[2A_1B] and [2A_1B_5B]
TRITD1Av1G105580.4	255	chr1A	288101239	Ubiquitin carboxyl-terminal hydrolase-like protein				-3.2239	-3.28443		[2A_1B] and [2A_1B_5B]
TRITD1Av1G181760.1	256	chr1A	485944852	F-box protein TE?				-3.2185	-3.37411		[2A_1B] and [2A_1B_5B]
TRITD1Bv1G041510.2	257	chr1B	114819662	F-box family protein				-3.20467	-3.26102		[2A_1B] and [2A_1B_5B]
TRITD1Bv1G113950.3	258	chr1B	339109201	PERQ amino acid-rich with GYF domain-containing protein 2 G				-3.03418	-3.19216		[2A_1B] and [2A_1B_5B]
TRITD1Bv1G057950.2	259	chr1B	159217418	DNA-directed RNA polymerase				-2.77968	-2.89372		[2A_1B] and [2A_1B_5B]
TRITD1Av1G100120.1	260	chr1A	273664323	Amino-terminal region of chorein G				-2.48167	-2.39665		[2A_1B] and [2A_1B_5B]
TRITD1Bv1G104500.1	261	chr1B	311489462	MATH domain containing protein				-2.46641	-2.3257		[2A_1B] and [2A_1B_5B]
TRITD1Av1G094810.1	262	chr1A	259082716	Phosphoribosylformylglycinamidine synthase subunit PurQ				-2.36628	-2.29796		[2A_1B] and [2A_1B_5B]
TRITD2Av1G116260.2	263	chr2A	316597014	DNA helicase homolog, putative				-2.36248	-2.11536		[2A_1B] and [2A_1B_5B]
TRITD1Bv1G173160.2	264	chr1B	535267046	Protein KRI1				-2.32015	-2.15668		[2A_1B] and [2A_1B_5B]
TRITD5Bv1G011010.2	265	chr5B	29495688	Myb/SANT-like DNA-binding domain protein				-2.2878	-2.48182		[2A_1B] and [2A_1B_5B]
TRITD1Bv1G106070.1	266	chr1B	315978943	Subtilisin-like protease				-2.25239	-2.06551		[2A_1B] and [2A_1B_5B]
TRITD2Av1G144380.1	267	chr2A	398703884	Quinolone resistance protein NorB G				-2.09559	-1.9404		[2A_1B] and [2A_1B_5B]
TRITD1Bv1G008600.1	268	chr1B	20048541	Elongation factor				-2.06235	-1.84907		[2A_1B] and [2A_1B_5B]
TRITD1Bv1G115950.1	269	chr1B	345045555	Disease resistance protein (TIR-NBS-LRR class) family				-2.05676	-2.29377		[2A_1B] and [2A_1B_5B]
TRITD1Bv1G106090.1	270	chr1B	315995614	Protein FLX-like 3 G				-1.94718	-2.00941		[2A_1B] and [2A_1B_5B]
TRITD1Av1G128360.1	271	chr1A	346541751	Pentatricopeptide repeat-containing protein				-1.92529	-1.83354		[2A_1B] and [2A_1B_5B]
TRITD1Bv1G120560.3	272	chr1B	362232187	Vesicle transport protein				-1.90712	-1.86411		[2A_1B] and [2A_1B_5B]
TRITD1Bv1G013640.1	273	chr1B	34062449	F-box family protein				-1.84571	-1.62099		[2A_1B] and [2A_1B_5B]
TRITD1Bv1G093980.1	274	chr1B	280944884	Riboflavin kinase				-1.73668	-1.65415		[2A_1B] and [2A_1B_5B]
TRITD1Bv1G166110.1	275	chr1B	515915570	Zinc finger CCCH domain-containing protein 4 TE?				-1.69302	-1.68024		[2A_1B] and [2A_1B_5B]
TRITD1Bv1G115960.1	276	chr1B	345052690	PP2A regulatory subunit TAP46				-1.59322	-1.7191		[2A_1B] and [2A_1B_5B]
TRITD3Bv1G074260.4	277	chr3B	209880814	23S rRNA (uracil(747)-C(5))-methyltransferase RlmC				-1.51307	-1.54843		[2A_1B] and [2A_1B_5B]
TRITD1Av1G100110.1	278	chr1A	273664001	O-fucosyltransferase-like protein G				-1.47714	-1.72427		[2A_1B] and [2A_1B_5B]
TRITD1Bv1G101710.14	279	chr1B	302684154	Ubiquitin carboxyl-terminal hydrolase MINDY-1				-1.45351	-1.46728		[2A_1B] and [2A_1B_5B]
TRITD1Bv1G012830.1	280	chr1B	31879736	Pentatricopeptide repeat (PPR) superfamily protein G				-1.4195	-1.33478		[2A_1B] and [2A_1B_5B]
TRITD2Av1G139820.3	281	chr2A	384741384	Succinate dehydrogenase [ubiquinone] flavoprotein subunit, mitochondrial				-1.40817	-1.20678		[2A_1B] and [2A_1B_5B]
TRITD1Bv1G103100.1	282	chr1B	307261540	Coatomer subunit gamma				-1.25805	-1.24265		[2A_1B] and [2A_1B_5B]
TRITD1Bv1G040880.1	283	chr1B	112813898	F-box family protein				-1.2449	-1.42962		[2A_1B] and [2A_1B_5B]
TRITD1Bv1G132000.4	284	chr1B	403494674	Signal transducer and activator of transcription A				-1.21967	-1.21343		[2A_1B] and [2A_1B_5B]
TRITD1Bv1G222690.8	285	chr1B	665152484	CCR4-NOT transcription complex subunit 2 G				-1.13661	-1.06563		[2A_1B] and [2A_1B_5B]
TRITD1Bv1G121240.1	286	chr1B	364731545	PHD finger family protein				-0.918962	-0.826747		[2A_1B] and [2A_1B_5B]
TRITD2Av1G143280.4	287	chr2A	395246395	Glutamyl-tRNA(Gln) amidotransferase subunit B, mitochondrial G				-0.831936	-0.765434		[2A_1B] and [2A_1B_5B]
TRITD2Av1G102480.1	288	chr2A	260165096	Ubiquitin carboxyl-terminal hydrolase 12				-0.703067	-0.769075		[2A_1B] and [2A_1B_5B]
TRITD2Av1G083950.8	289	chr2A	199470412	Beta-amylase				0.844287	0.860664		[2A_1B] and [2A_1B_5B]
TRITD1Bv1G015150.2	290	chr1B	38272133	E3 UFM1-protein ligase 1-like protein G				0.88347	0.947659		[2A_1B] and [2A_1B_5B]
TRITD1Bv1G111590.2	291	chr1B	331675182	P-loop nucleoside triphosphate hydrolases superfamily protein with CH (Calponin Homology) domain-containing protein				1.064	1.0322		[2A_1B] and [2A_1B_5B]
TRITD1Bv1G129510.1	292	chr1B	395115215	Altered inheritance of mitochondria protein 32				1.20833	1.21245		[2A_1B] and [2A_1B_5B]
TRITD1Bv1G008200.1	293	chr1B	19313601	Leucine-rich repeat protein kinase family protein G				1.35282	1.19569		[2A_1B] and [2A_1B_5B]
TRITD1Bv1G017710.1	294	chr1B	45983093	Defensin				1.38963	1.30957		[2A_1B] and [2A_1B_5B]
TRITD1Bv1G121880.1	295	chr1B	367633693	60S ribosomal export protein NMD3				1.41814	1.39642		[2A_1B] and [2A_1B_5B]
TRITD1Bv1G100840.1	296	chr1B	299976383	Malate dehydrogenase				1.43387	1.30655		[2A_1B] and [2A_1B_5B]
TRITD2Av1G135370.2	297	chr2A	371787315	GCK domain protein				1.48987	1.36406		[2A_1B] and [2A_1B_5B]
TRITD1Bv1G089590.1	298	chr1B	268282469	CsAtPR5 G				1.58994	1.45525		[2A_1B] and [2A_1B_5B]
TRITD1Bv1G134850.1	299	chr1B	414091476	2-oxoglutarate (2OG) and Fe(II)-dependent oxygenase superfamily protein				1.64247	1.53734		[2A_1B] and [2A_1B_5B]
TRITD1Bv1G109560.1	300	chr1B	326085248	Pentatricopeptide repeat-containing protein, putative				1.70415	1.7485		[2A_1B] and [2A_1B_5B]
TRITD1Bv1G108610.5	301	chr1B	323141081	LanC-like protein				1.79264	1.57602		[2A_1B] and [2A_1B_5B]
TRITD1Bv1G152670.1	302	chr1B	474783631	DNA helicase				1.81234	1.70812		[2A_1B] and [2A_1B_5B]
TRITD1Bv1G134700.4	303	chr1B	413728399	Cell number regulator 6				1.85117	1.62149		[2A_1B] and [2A_1B_5B]
TRITD1Bv1G116840.3	304	chr1B	348437899	Membrane protein insertase YidC G				2.04267	2.02185		[2A_1B] and [2A_1B_5B]
TRITD2Av1G285780.2	305	chr2A	755032513	Ubiquinone biosynthesis protein COQ4 homolog, mitochondrial				2.18577	1.89472		[2A_1B] and [2A_1B_5B]
TRITD1Bv1G173340.1	306	chr1B	535778061	Proteasome subunit alpha type				2.2341	2.02764		[2A_1B] and [2A_1B_5B]
TRITD1Bv1G108660.1	307	chr1B	323182812	RNA-directed DNA polymerase (reverse transcriptase)-related family protein				2.26434	2.21806		[2A_1B] and [2A_1B_5B]
TRITD1Bv1G171410.1	308	chr1B	531260312	Transcription factor protein				2.32631	2.49657		[2A_1B] and [2A_1B_5B]
TRITD1Bv1G180790.1	309	chr1B	557555167	tRNA1(Val) (adenine(37)-N6)-methyltransferase G				2.82662	2.89948		[2A_1B] and [2A_1B_5B]
TRITD1Bv1G111860.1	310	chr1B	332751913	proline-rich spliceosome-associated (PSP) family protein				3.11418	3.09533		[2A_1B] and [2A_1B_5B]
TRITD1Bv1G175070.1	311	chr1B	540183296	N(6)-adenine-specific DNA methyltransferase 2 G				3.13629	3.10199		[2A_1B] and [2A_1B_5B]
TRITD1Bv1G124530.6	312	chr1B	378365253	Protein kinase family protein				3.17217	3.15286		[2A_1B] and [2A_1B_5B]
TRITD2Av1G051570.2	313	chr2A	114695334	Alpha/beta-hydrolase superfamily protein				3.24366	2.48666		[2A_1B] and [2A_1B_5B]
TRITD1Bv1G033920.1	314	chr1B	91109476	30S ribosomal protein S15 G				3.62926	3.45419		[2A_1B] and [2A_1B_5B]
TRITD1Bv1G032300.1	315	chr1B	86787276	MAU2 chromatid cohesion factor homolog G				3.64562	3.62		[2A_1B] and [2A_1B_5B]
TRITD1Bv1G089610.1	316	chr1B	268497774	CsAtPR5 G				4.10181	3.99442		[2A_1B] and [2A_1B_5B]
TRITD1Bv1G033930.1	317	chr1B	91117693	30S ribosomal protein S15 G				4.3652	4.42435		[2A_1B] and [2A_1B_5B]
TRITD1Bv1G115190.1	318	chr1B	342405010	Glutathione S-transferase				4.49051	4.54155		[2A_1B] and [2A_1B_5B]
TRITD1Bv1G081760.1	319	chr1B	240041802	Cysteine/histidine-rich C1 domain-containing protein G				4.53753	4.48264		[2A_1B] and [2A_1B_5B]
TRITD1Bv1G145280.1	320	chr1B	449203463	P-loop containing nucleoside triphosphate hydrolases superfamily protein G				4.73363	5.03314		[2A_1B] and [2A_1B_5B]
TRITD1Bv1G135420.1	321	chr1B	416336921	Yellow stripe-like transporter 12 G				4.87216	4.87161		[2A_1B] and [2A_1B_5B]
TRITD1Bv1G089730.1	322	chr1B	268761873	30 kDa spicule matrix protein G				5.55784	5.74603		[2A_1B] and [2A_1B_5B]
TRITD1Bv1G111430.2	323	chr1B	331375146	Pol polyprotein				5.61285	5.79047		[2A_1B] and [2A_1B_5B]
TRITD1Bv1G064700.1	324	chr1B	179395983	Transposon protein, putative, CACTA, En/Spm sub-class TE				6.11892	6.0681		[2A_1B] and [2A_1B_5B]
TRITD1Bv1G135410.1	325	chr1B	416334052	LEM3 (Ligand-effect modulator 3)-like				6.22626	6.52451		[2A_1B] and [2A_1B_5B]
TRITD1Bv1G126070.1	326	chr1B	383626149	Gypsy/Ty3 element polyprotein, putative				6.6642	6.64687		[2A_1B] and [2A_1B_5B]
TRITD4Av1G101090.3	327	chr4A	293915336	Transposon protein, putative, CACTA, En/Spm sub-class TE				6.71372	6.98134		[2A_1B] and [2A_1B_5B]
TRITD1Bv1G111450.1	328	chr1B	331377201	Transposon Ty3-G Gag-Pol polyprotein				6.7622	7.02394		[2A_1B] and [2A_1B_5B]
TRITD1Bv1G128130.2	329	chr1B	389835393	0				6.92096	6.84619		[2A_1B] and [2A_1B_5B]
TRITD0Uv1G008070.1	330	chrUn	19031719	Polynucleotidyl transferase, ribonuclease H-like superfamily protein				6.93619	6.90812		[2A_1B] and [2A_1B_5B]
TRITD1Bv1G110390.1	331	chr1B	328859980	PP2A regulatory subunit TAP46				7.0276	7.10385		[2A_1B] and [2A_1B_5B]
TRITD1Bv1G111430.1	332	chr1B	331374077	Transposon Ty3-G Gag-Pol polyprotein				7.06108	7.44731		[2A_1B] and [2A_1B_5B]
TRITD1Bv1G023460.1	333	chr1B	60351083	RING/U-box superfamily protein				7.07261	6.8016		[2A_1B] and [2A_1B_5B]
TRITD1Bv1G090930.1	334	chr1B	271992937	GATA transcription factor				7.21419	7.32987		[2A_1B] and [2A_1B_5B]
TRITD7Bv1G179690.1	335	chr7B	566395927	Retrotransposon protein, putative, unclassified				7.28446	7.54427		[2A_1B] and [2A_1B_5B]
TRITD6Bv1G142310.1	336	chr6B	465901370	Disease resistance protein (TIR-NBS-LRR class) family G				7.59937	7.41717		[2A_1B] and [2A_1B_5B]
TRITD1Bv1G110070.1	337	chr1B	327775371	PP2A regulatory subunit TAP46				7.65941	7.5456		[2A_1B] and [2A_1B_5B]
TRITD1Bv1G103440.1	338	chr1B	308355511	RNA pseudouridylate synthase domain-containing protein 1 G				7.68637	7.92059		[2A_1B] and [2A_1B_5B]
TRITD1Bv1G169870.2	339	chr1B	526638652	WRKY transcription factor 55 G				7.73267	7.73564		[2A_1B] and [2A_1B_5B]
TRITD2Av1G050710.1	340	chr2A	112933341	nuclear pore complex protein G				7.85591	7.61806		[2A_1B] and [2A_1B_5B]
TRITD1Bv1G121730.1	341	chr1B	367150746	villin 4 G				7.99041	8.21209		[2A_1B] and [2A_1B_5B]
TRITD1Bv1G110080.1	342	chr1B	327775993	Calcium-binding EF-hand family protein				8.51322	8.65828		[2A_1B] and [2A_1B_5B]
TRITD6Bv1G056330.1	343	chr6B	157385597	TPR and ankyrin repeat-containing protein 1 G				8.64746	8.68743		[2A_1B] and [2A_1B_5B]
TRITD0Uv1G008070.2	344	chrUn	19032189	Upstream stimulatory factor 2 G				8.95428	8.93844		[2A_1B] and [2A_1B_5B]
TRITD1Bv1G105930.2	345	chr1B	315752624	Porphobilinogen deaminase G				9.04101	8.98798		[2A_1B] and [2A_1B_5B]
TRITD1Bv1G109400.2	346	chr1B	325798520	30S ribosomal protein S18				12.4192	12.3883		[2A_1B] and [2A_1B_5B]
[2A_1B] and [2A_5A] and [2A_1B_5B]	347										[2A_1B] and [2A_5A] and [2A_1B_5B]
[2A_1B] and [2A] and [2A_5B]											[2A_1B] and [2A] and [2A_5B]
TRITD1Bv1G163900.1		chr1B	509993090	F-box and associated interaction domains-containing protein		-3.72416		-3.61052	-3.7687		[2A_1B] and [2A] and [2A_5B]					509993090	509994154	-	F-box and associated interaction domains-containing protein
TRITD1Bv1G167700.1		chr1B	521007957	rRNA N-glycosidase		-7.78418		-6.59925	-7.76568		[2A_1B] and [2A] and [2A_5B]					521007957	521008829	-	rRNA N-glycosidase
TRITD2Av1G285700.2		chr2A	754899941	Cysteine proteinase 1 G	6.20533		6.35896	6.54021			[2A_1B] and [2A] and [2A_5B]					754899941	754901546	+	Cysteine proteinase 1 G
